# Supplementary material for: Identification of druggable binding sites and small molecules as modulators of TMC1
Source: Commun Biol. 2025 May 13;8:742. doi: 10.1038/s42003-025-07943-x (PMC12075566; doi:10.1038/s42003-025-07943-x)
Supplement: Supplementary file 2 — Supplementary Data 1 [file 42003_2025_7943_MOESM2_ESM.xlsx]

## Sheet: Fig8
DMSO_1	Cepha	DMSO_2	Pyr	DMSO_3	ZINC24739924	DMSO_4	Lapa	DMSO_5	Indi	DMSO_6	ZINC58438263	DMSO_7	Nefa		DMSO_8	Amitraz	Cefo	Posa		DMSO_9	Panto	ZINC06530230	Suvo	ZINC12986242		DMSO_10	ZINC12430014
81.8919	13.7262	100.814	20.8983	81.8919	23.3656	100.814	81.677	100.814	42.3046	81.8919	39.1555	81.8919	78.304		102.52	126.749	78.3774	45.9905		82.5632	52.3918	78.6452	130.639	14.7382		81.8919	56.8465
113.045	13.9317	98.707	10.2067	113.045	56.6317	98.707	84.6586	98.707	54.2606	113.045	21.3006	113.045	114.936		85.9196	117.934	73.6319	50.5391		93.6309	82.0588	49.5959	109.363	44.0416		113.045	77.7351
105.807	14.1965	95.4356	27.3739	105.807	33.0122	95.4356	100.856	95.4356	47.422	105.807	9.14405	105.807	108.266		106.551	119.778	71.7045	50.4463		98.1226	86.7415	57.9673	137.35	41.5912		105.807	49.7738
79.6831	16.1268	89.5474	14.0502	79.6831	15.575	89.5474	108.489	89.5474	48.3049	79.6831	10.5313	79.6831	90.9536		132.131	118.963	84.6141	40.9611		128.17	69.8901	42.0502	122.928	43.9937		79.6831	59.0819
104.947	23.4361	97.7389	18.2397	104.947	33.6781	97.7389	103.042	97.7389	58.4204	104.947	15.5195	104.947	114.531		81.0434	134.977	97.8557	44.6375		103.785	103.869	56.539	83.2104	57.3073		104.947	62.1596
124.083	18.9063	92.0654	19.8107	124.083	55.3184	92.0654	100.327	92.0654	57.5741	124.083	19.0103	124.083	97.6706		72.2842	124.933	74.7963	66.4417		102.375	76.1487	45.482	115.232	45.8871		124.083	70.4188
103.936	24.3316	96.4583	40.4812	103.936	61.8258	96.4583	104.042	96.4583	26.0081	103.936	14.4242	103.936	137.061		106.564	109.262	66.9456	31.0073		111.104	60.9207	50.0992	100.81	48.1786		103.936	70.0519
121.916	14.2956	94.1959	32.8557	121.916	54.0193	94.1959	79.9709	94.1959	33.5856	121.916	22.2882	121.916	129.228		99.8511	102.932	68.929	55.315		56.8477	87.5832	66.0015	91.0088	49.4547		121.916	61.9656
76.0008	31.2243	81.9298	32.3237	76.0008	39.2782	81.9298	35.6865	81.9298	36.0215	76.0008	8.52728	76.0008	105.005		91.011	107.649	76.0462	42.6198		92.7941	90.3887	49.5219	110.602	29.7253		76.0008	76.6104
77.8492	15.0471	111.256	41.9802	77.8492	13.8172	111.256	82.4402	111.256	50.6552	77.8492	42.7419	77.8492	109.815		80.7178	121.713	55.4629	78.2763		100.065	69.8116	47.8173	159.129	28.8707		77.8492	75.2954
108.722	13.3719	81.5979	8.85119	108.722	29.7173	81.5979	80.0606	81.5979	61.1667	108.722	7.74677	108.722	108.905		119.065	113.813	101.769	63.7003		106.296	70.0816	56.8883	95.4608	47.8677		108.722	69.7024
80.4748	16.4278	107.419	32.048	80.4748	26.3856	107.419	92.7506	107.419	43.8459	80.4748	11.8808	80.4748	120.591		102.84	114.645	71.17	64.5641		101.614	56.8022	71.861	116.044	54.3356		80.4748	45.253
83.548	23.2706	81.9279	26.2733	83.548	14.5262	81.9279	87.488	81.9279	53.9112	83.548	14.7956	83.548	97.8754		94.0092	92.0656	76.4163	40.2774		53.4791	91.3255	50.2394	109.212	49.8646		83.548	57.2029
99.5762	11.4484	108.265	13.2353	99.5762	29.9854	108.265	72.4334	108.265	53.4568	99.5762	6.99877	99.5762	113.245		104.561	114.743	87.859	64.0751		98.4218	72.3135	50.6341	121.948	47.8921		99.5762	56.9795
90.9058	40.0184	84.1279	37.0523	90.9058	37.0923	84.1279	89.7727	84.1279	40.6175	90.9058	20.29	90.9058	121.183		85.3997	121.944	79.2662	71.0078		68.8502	96.942	57.1174	123.336	55.1149		90.9058	92.9807
84.002	29.6224	95.7171	40.2878	84.002	34.6301	95.7171	85.0742	95.7171	46.0108	84.002	31.603	84.002	132.667		106.563	88.9013	80.0434	53.7938		90.0896	95.2981	56.3342	128.477	37.4075		84.002	52.4269
87.0193	23.5556	142.468	43.7397	87.0193	42.038	142.468	76.6175	142.468	33.7431	87.0193	23.8971	87.0193	95.7238		80.8991	116.517	69.4187	38.9338		49.6061	63.5271	57.2648	75.2224	17.9825		87.0193	71.3593
32.3495	25.6311	87.123	24.3759	32.3495	21.6642	87.123	82.7032	87.123	34.8021	32.3495	19.2951	32.3495	94.213		83.1868	114.783	69.8093	93.0983		83.8648	64.6302	74.2405	119.698	61.307		32.3495	100.303
99.4542	26.625	98.4616	40.5279	99.4542	56.4138	98.4616	105.651	98.4616	57.3498	99.4542	21.593	99.4542	113.334		94.8508	100.333	100.144	89.3907		111.245	75.4113	72.0688	107.136	56.8635		99.4542	83.5121
93.8112	32.5601	94.0778	28.4744	93.8112	39.4193	94.0778	66.904	94.0778	33.9668	93.8112	24.5973	93.8112	93.8133		113.839	127.664	79.9406	36.385		103.801	97.5589	59.8279	125.735	39.0261		93.8112	68.3509
117.502	20.9283	114.611	20.2686	117.502	20.8488	114.611	99.1197	114.611	26.8597	117.502	36.6965	117.502	79.5675		83.0776	118.703	89.197	70.4896		101.563	66.7721	56.4168	101.476	62.2496		117.502	77.8607
94.9115	9.92568	109.061	14.3204	94.9115	30.8997	109.061	77.0849	109.061	39.4122	94.9115	30.5259	94.9115	96.007		88.0641	110.527	85.0708	41.242		97.1767	69.8278	59.6998	141.6	52.7261		94.9115	73.9784
120.76	10.6059	75.6124	27.7474	120.76	44.7165	75.6124	92.7167	75.6124	79.8723	120.76	29.1844	120.76	99.534		109.5	148.493	92.7957	49.1356		133.106	107.829	68.0379	156.742	43.9689		120.76	67.6142
87.1853	48.1305	64.7891	17.1866	87.1853	37.7749	64.7891	80.3067	64.7891	97.0044	87.1853	36.9715	87.1853	106.025		117.134	135.994	102.019	62.6421		124.324	98.9487	60.4863	125.316	52.8473		87.1853	68.4092
109.785	45.6978	71.0615	13.1066	109.785	51.649	71.0615	119.516	71.0615	106.861	109.785	41.0514	109.785	79.6484		110.342	147.403	85.2302	42.2181		99.0619	85.8105	63.6464	106.823	58.3478		109.785	77.7798
119.22	59.8955	104.189	30.2843	119.22	55.7299	104.189	96.5716	104.189	60.2366	119.22	29.3481	119.22	85.8521		121.035	139.985	81.0608	77.9264		97.9029	102.504	89.9188	138.261	51.4849		119.22	59.8652
118.437	31.1538	109.975	38.6966	118.437	44.1775	109.975	84.3629	109.975	66.5933	118.437	35.194	118.437	100.33		109.896	129.853	60.161	35.8354		112.707	109.084	78.1501	93.4673	37.2912		118.437	68.5074
79.9837	29.2851	59.8653	59.4198	79.9837	42.5805	59.8653	100.204	59.8653	83.1416	79.9837	42.7322	79.9837	99.9265		101.3	142.919	104.355	77.1303		164.519	108.111	105.472	133.922	39.3206		79.9837	79.1168
139.884	32.0142	98.7886	22.1021	139.884	69.8964	98.7886	77.3187	98.7886	66.4747	139.884	8.83578	139.884	102.758		118.372	119.103	82.7196	31.8446		106.401	130.789	94.7139	107.653	48.9941		139.884	67.978
94.8414	34.258	83.56	25.2473	94.8414	14.275	83.56	58.4214	83.56	87.0455	94.8414	23.9394	94.8414	92.4835		102.111	124.627	91.4256	66.172		99.5384	92.2345	91.3539	102.721	52.9167		94.8414	66.0862
156.4	38.3757	103.724	41.211	156.4	42.9355	103.724	87.3606	103.724	93.4107	156.4	37.009	156.4	120.693		88.621	133.427	76.8631	27.6256		102.549	131.422	45.4388	104.279	78.8575		156.4	63.2759
94.5047	25.6785	107.325	22.9307	94.5047	38.5355	107.325	76.4469	107.325	79.9517	94.5047	18.7113	94.5047	116.438		110.216	149.701	78.9438	81.8253		95.9718	101.156	65.0917	109.274	35.8377		94.5047	59.1137
87.8565	28.8908	125.716	17.7318	87.8565	43.5935	125.716	67.7769	125.716	72.0322	87.8565	33.2851	87.8565	121.237		110.126	157.938	89.6662	32.5209		106.871	110.819	78.3128	111.031	40.2025		87.8565	66.1283
120.787	41.6217	101.471	27.9793	120.787	32.1122	101.471	77.0663	101.471	52.2299	120.787	47.1864	120.787	120.266		94.302	141.367	69.6592	44.2078		130.83	105.568	93.2545	98.7077	65.2292		120.787	65.7513
123.46	33.6035	109.49	52.749	123.46	35.1662	109.49	81.2543	109.49	68.0363	123.46	56.0127	123.46	148.689		84.6577	138.17	109.274	38.4577		109.448	103.259	86.4869	117.592	49.1662		123.46	60.04
120.952	26.0036	95.3661	56.2293	120.952	21.8182	95.3661	76.8386	95.3661	64.1876	120.952	56.4856	120.952	143.411		100.172	167.137	112.013	93.28		94.5156	112.983	88.8399	96.6324	47.697		120.952	48.9215
100.029	38.8723	110.441	24.3322	100.029	21.7304	110.441	86.229	110.441	66.6783	100.029	48.5798	100.029	150.511		93.9162	144.299	64.9762	49.45		117.036	83.7126	81.4368	120.711	42.6995		100.029	65.651
122.409	22.0466	106.242	12.7697	122.409	67.9691	106.242	94.2723	106.242	45.6175	122.409	19.8474	122.409	140.61		116.374	165.085	78.7004	55.023		150.375	85.63	62.2713	99.1533	22.5645		122.409	75.2283
107.634	32.8553	99.239	29.6229	107.634	33.0569	99.239	104.918	99.239	68.6452	107.634	26.3133	107.634	103.675		112.068	143.349	88.1391	71.8092		93.1346	96.4726	69.4858	128.664	53.1456		107.634	66.5434
105.426	31.2388	90.0444	31.4998	105.426	22.1628	90.0444	69.3857	90.0444	67.4702	105.426	31.5556	105.426	74.9518		119.404	135.98	84.9179	37.725		110.756	93.3715	93.3155	76.4234	45.954		105.426	100.175
107.637	12.3611	103.746	70.2551	107.637	14.9488	103.746	78.2913	103.746	73.6306	107.637	32.2193	107.637	118.941		92.4517	167.719	116.56	64.3403		100.233	74.7034	89.762	100.122	49.9454		107.637	66.7696
111.812	22.6754	102.302	62.9323	111.812	19.6637	102.302	79.933	102.302	85.6238	111.812	37.961	111.812	104.953		106.773	132.221	83.9888	71.5438		78.1579	97.9092	100.643	72.2697	72.5806		111.812	70.4498
95.95	32.9624	107.432	34.8167	95.95	22.2676	107.432	89.6411	107.432	70.2002	95.95	11.5431	95.95	112.734		113.021	141.852	105.261	95.3574		104.037	72.0776	75.6228	112.966	84.3177		95.95	44.6112
155.41	9.27179	107.708	44.5462	155.41	9.86175	107.708	84.8631	107.708	90.0126	155.41	25.8222	155.41	135.373		116.902	131.87	76.2715	112.665		106.632	101.253	59.8469	133.53	57.2614		155.41	78.9409
157.836	39.0836	119.718	53.8406	157.836	44.289	119.718	92.862	119.718	75.5245	157.836	22.4926	157.836	97.9272		122.239	104.388	76.5733	74.1569		88.51	105.987	52.1665	80.1367	36.0442		157.836	45.8131
92.4257	40.8829	106.185	74.97	92.4257	27.9694	106.185	82.5886	106.185	61.1829	92.4257	19.8095	92.4257	91.6778		101.55	85.4354	75.1749	80.7445		93.6211	87.2092	101.407	66.7894	59.9731		92.4257	81.7279
93.652	28.7725	90.7004	19.1571	93.652	27.9563	90.7004	80.7082	90.7004	76.7763	93.652	21.3829	93.652	124.119		133.946	107.61	127.55	56.2376		79.8782	78.5949	88.3338	121.591	51.2485		93.652	48.0134
126.357	24.1874	91.2953	16.2399	126.357	29.3223	91.2953	90.0997	91.2953	58.8127	126.357	21.1313	126.357	48.9078		103.865	120.362	107.868	53.3192		107.329	112.116	68.5694	128.553	38.8984		126.357	67.5789
113.554	31.9438	70.9076	19.9556	113.554	60.0893	70.9076	86.4656	70.9076	65.5528	113.554	33.3936	113.554	110.416		89.3463	112.624	91.6895	61.9138		97.398	97.9818	71.0077	80.0709	40.5436		113.554	39.2366
111.23	28.0527	85.1948	19.7015	111.23	46.6411	85.1948	50.1768	85.1948	64.8013	111.23	11.8548	111.23	110.552		100.469	140.33	87.8757	78.7589		109.941	89.5229	78.1032	60.9896	40.1388		111.23	48.8841
66.1259	45.9533	107.459	44.6095	66.1259	48.6105	107.459	101.395	107.459	46.5144	66.1259	51.9444	66.1259	97.8162		130.772	111.022	74.6299	73.9132		92.8791	114.377	79.8615	86.4943	33.6469		66.1259	36.2231
148.982	32.4396	101.931	34.438	148.982	60.5634	101.931	97.2624	101.931	42.926	148.982	53.9169	148.982	116.4		102.673	47.454	92.6604	48.0446		100.08	107.174	65.341	109.943	50.8996		148.982	64.7064
120.271		110.071	63.1068	120.271	47.9687	110.071	71.5807	110.071	43.6058	120.271		120.271	96.1355		108.431	124.173	93.1451	68.3681		100.587	75.0322	97.9946	73.4526	53.2161		120.271	47.7884
93.3461		107.159	28.4816	93.3461	37.9524	107.159	80.9176	107.159	56.056	93.3461		93.3461	124.191		75.6527	155.807	74.5487	95.9538		70.4436	96.4633	79.9507	92.608	34.3212		93.3461	63.9223
73.6816		115.953	19.8615	73.6816	18.3228	115.953	73.4453	115.953	51.268	73.6816		73.6816	120.901		113.473	126.914	98.6067	73.6057		100.798	93.631	60.2524	63.5384	36.1295		73.6816	22.6484
112.87		120.117	21.1634	112.87	21.3207	120.117	65.9039	120.117	63.736	112.87		112.87	95.039		64.5234	105.957	65.9215	48.7434		84.9678	76.2027	81.1195	61.6605	62.8909		112.87	49.7781
129.561		113.542	18.4629	129.561	33.4322	113.542	96.3538	113.542	65.6457	129.561		129.561	130.203		106.912	127.357	48.4211	44.4223			119.443	77.5397	96.9713	62.8576		129.561	55.3255
68.3224		82.368	44.6735	68.3224	22.0053	82.368	64.7468	82.368	37.4788	68.3224		68.3224	149.059		81.3109	126.614	61.4017	54.6413			110.886	66.715	97.8974	26.9218		68.3224	40.5416
107.606		110.02	28.4863	107.606	35.2238	110.02	80.9907	110.02	52.2079	107.606		107.606	133.574		66.356	120.815	94.2693	90.4521			87.8673	64.0108	87.8032	26.6449		107.606	68.4689
77.2914		140.76	55.5901	77.2914	19.143	140.76	69.9719	140.76	78.1941	77.2914		77.2914	86.2545		106.506	101.138	70.24	100.675			99.3934	100.981	94.3234	17.4746		77.2914	50.6329
87.0048		127.448	45.7971	87.0048	17.0422	127.448	68.0038	127.448	58.8293	87.0048		87.0048	74.0518		129.059	121.686	84.7289	75.2097				49.7692		55.0009		87.0048	50.6638
139.388		114.67	36.9557	139.388	26.6252	114.67	82.0635	114.67	47.968	139.388		139.388	113.358		106.238	124.967	87.1804	81.5365				93.603		54.1398		139.388	39.1524
89.46		127.11	43.9355	89.46	52.7171	127.11	86.8675	127.11	77.0533	89.46		89.46	115.864		83.2169	116.753	127.105	54.4714				59.3633		41.7758		89.46	78.1794
70.646		123.838	26.3395	70.646	56.036	123.838	69.5141	123.838	54.1553	70.646		70.646	71.5029		74.9367	101.281	59.8888	50.4108				67.1274		10.4153		70.646	43.7747
96.0971		80.5377	20.0558	96.0971	30.9923	80.5377	59.4827	80.5377	67.5674	96.0971		96.0971	57.9		95.0441	114.118	57.3321	60.5071				63.189				96.0971	40.0687
67.7633		112.176	47.5358	67.7633	67.6352	112.176	68.5654	112.176	34.2082	67.7633		67.7633	81.0401		117.266	95.1973	60.1546	59.4014				45.8076				67.7633	59.6149
122.107		69.5996	36.0016	122.107	21.2224	69.5996	60.6404	69.5996	59.6871	122.107		122.107	103.391		103.887	64.8313	58.526	54.1956				81.9106				122.107	47.868
22.819		120.058	25.4787	22.819	50.9651	120.058	94.0927	120.058	55.9527	22.819		22.819	85.224		133.21	107.873	70.9056	66.9414				99.0057				22.819	47.724
29.867		90.6989	31.3453	29.867	11.9274	90.6989	34.2075	90.6989		29.867		29.867	128.151		91.3814		81.2479	51.0089				72.1669				29.867	45.2283
101.945		123.346	30.5207	101.945	52.6178	123.346	76.611	123.346		101.945		101.945	65.184		91.1679		80.9442	66.6552								101.945	33.3092
108.447		88.2495	25.8164	108.447	20.063	88.2495	66.4181	88.2495		108.447		108.447	78.1053		79.1825		41.5572	58.7979								108.447	34.208
86.4273		100.827	19.9726	86.4273		100.827	82.6344	100.827		86.4273		86.4273	104.405		62.6314		85.3571	44.6633								86.4273	39.7072
103.776		83.8095	25.7183	103.776		83.8095		83.8095		103.776		103.776	99.1506		102.776		49.2501	63.284								103.776
75.5057		137.737	36.2266	75.5057		137.737		137.737		75.5057		75.5057	67.8143		83.2716		84.6941	92.9059								75.5057
89.3444		133.069		89.3444		133.069		133.069		89.3444		89.3444	70.3433		86.1222		74.0713	62.2664								89.3444
89.2657		78.3046		89.2657		78.3046		78.3046		89.2657		89.2657	163.639		88.9425		25.3507	43.3541								89.2657
103.594		108.199		103.594		108.199		108.199		103.594		103.594	93.0132				85.9453	71.3922								103.594
89.6721		90.63		89.6721		90.63		90.63		89.6721		89.6721	99.5745					68.0286								89.6721
91.9601		81.8894		91.9601		81.8894		81.8894		91.9601		91.9601	87.8116					42.2808								91.9601
		89.3948				89.3948		89.3948					102.981					48.1276
		106.885				106.885		106.885					103.748					68.3177
		107.477				107.477		107.477					79.8819					26.6172
		68.9292				68.9292		68.9292					41.5813					36.6474
		106.126				106.126		106.126										61.366
		83.2857				83.2857		83.2857										100.723
		104.946				104.946		104.946										60.7187
		110.406				110.406		110.406										41.4178
		55.8783				55.8783		55.8783										45.2027
																		29.1909
76.4991	37.2977	102.52	46.8014	102.52	70.0961	102.52	46.2612	82.5632	64.1809	57.2668	62.2362	82.5632	85.0343
102.733	39.3487	85.9196	71.8095	85.9196	69.4622	85.9196	60.4854	93.6309	68.6084	86.2322	46.3316	93.6309	23.4364
102.304	36.7944	106.551	84.5529	106.551	75.5659	106.551	29.2342	98.1226	55.7915	125.976	53.6601	98.1226	76.5362
95.496	45.0013	132.131	66.7843	132.131	52.1068	132.131	49.8281	128.17	81.6496	171.25	58.5954	128.17	88.9646
93.7617	43.279	81.0434	69.01	81.0434	68.5768	81.0434	33.993	103.785	63.6113	134.784	51.0052	103.785	73.9748
86.1253	45.2497	72.2842	84.2608	72.2842	64.0854	72.2842	36.8575	102.375	53.6258	91.7372	36.8986	102.375	68.6454
108.981	42.7857	106.564	34.696	106.564	68.3215	106.564	45.3471	111.104	73.0341	106.13	62.3299	111.104	57.0735
90.584	48.8843	99.8511	49.1661	99.8511	63.7913	99.8511	64.902	56.8477	70.2685	90.8861	24.3665	56.8477	68.7546
102.62	45.4928	91.011	63.1476	91.011	70.7969	91.011	58.5063	92.7941	73.7834	65.8302	55.27	92.7941	70.9382
103.811	39.1974	80.7178	37.8914	80.7178	54.9077	80.7178	31.4275	100.065	53.8773	99.3017	61.9734	100.065	58.2572
111.806	48.7567	119.065	79.8488	119.065	66.8914	119.065	28.4405	106.296	67.7625	156.776	49.1061	106.296	57.7522
127.091	48.184	102.84	53.5528	102.84	64.5403	102.84	44.3296	101.614	59.9837	118.473	52.8818	101.614	74.7669
92.6214	47.3355	94.0092	11.4904	94.0092	70.1908	94.0092	44.5291	53.4791	81.0013	138.235	32.8978	53.4791	65.4221
103.045	39.8749	104.561	51.6396	104.561	86.2533	104.561	24.8877	98.4218	59.0495	194.892	59.5831	98.4218	73.137
109.102	44.2913	85.3997	63.6005	85.3997	71.292	85.3997	35.0085	68.8502	91.2925	103.127	51.1413	68.8502	74.1755
98.2056	43.0315	106.563	63.4771	106.563	84.3023	106.563	58.9641	90.0896	65.1301	113.302	47.1995	90.0896	77.8037
91.5082	43.5901	80.8991	71.2152	80.8991	63.6551	80.8991	37.787	49.6061	70.3423	100.482	44.492	49.6061	71.1486
103.469	40.1138	83.1868	63.037	83.1868	82.7371	83.1868	54.6697	83.8648	60.672	131.34	29.1482	83.8648	66.6164
108.191	45.5391	94.8508	58.8581	94.8508	57.3167	94.8508	64.974	111.245	95.5062	77.712	62.1978	111.245	70.6509
96.5614	40.1278	113.839	50.1049	113.839	57.0006	113.839	67.0792	103.801	43.9141	95.3897	61.6512	103.801	47.2838
96.816	42.3586	83.0776	99.048	83.0776	43.8055	83.0776	60.349	101.563	96.0145	96.7071	70.6189	101.563	74.5914
101.901	41.6863	88.0641	88.9779	88.0641	52.4144	88.0641	40.2701	97.1767	76.5896	127.219	40.6702	97.1767	78.8929
90.4413	41.5893	109.5	89.8387	109.5	65.0268	109.5	82.4911	133.106	88.6388	87.5483	58.209	133.106	44.6148
104.817	42.0283	117.134	96.4206	117.134	59.6652	117.134	55.0858	124.324	86.6734	153.031	60.2643	124.324	67.412
111.781	47.9965	110.342	66.7532	110.342	81.9566	110.342	39.1067	99.0619	103.832	147.455	43.3454	99.0619	77.0217
104.26	42.875	121.035	53.2563	121.035	63.2219	121.035	56.7222	97.9029	90.6855	105.36	48.2668	97.9029	87.1576
100.139	50.9341	109.896	107.341	109.896	98.235	109.896	72.3383	112.707	81.0746	75.3249	54.3838	112.707	85.1045
106.214	55.0685	101.3	99.4824	101.3	85.3169	101.3	81.2106	164.519	88.1685	68.6641	53.1672	164.519	93.8745
101.822	47.9147	118.372	99.1897	118.372	83.326	118.372	59.0784	106.401	83.2632	96.7253	45.8617	106.401	82.3079
111.588	57.6052	102.111	99.3038	102.111	68.9471	102.111	54.5268	99.5384	89.4638	103.606	57.0749	99.5384	85.4937
107.056	54.1132	88.621	74.0895	88.621	96.4376	88.621	49.2107	102.549	63.0009	142.197	45.6857	102.549	102.272
122.063	41.8291	110.216	101.51	110.216	96.3361	110.216	77.5271	95.9718	88.3398	81.51	59.1475	95.9718	72.3742
124.444	38.9677	110.126	122.863	110.126	93.1791	110.126	42.8214	106.871	81.4291	100.801	63.0154	106.871	83.5052
110.275	56.4882	94.302	88.6321	94.302	77.7682	94.302	60.6302	130.83	64.4466	95.1467	43.6393	130.83	67.9432
101.296	48.7263	84.6577	78.0478	84.6577	76.1166	84.6577	52.9241	109.448	70.9642	99.1232	54.7072	109.448	80.2211
106.506	57.3886	100.172	54.8742	100.172	62.8014	100.172	67.8381	94.5156	73.414	168.218	69.2266	94.5156	91.8658
114.17	65.9039	93.9162	85.7404	93.9162	82.0032	93.9162	84.6002	117.036	83.8195	125.693	64.4311	117.036	66.7658
118.321	49.4337	116.374	134.555	116.374	75.244	116.374	43.8631	150.375	92.7994	103.642	75.9187	150.375	71.6257
112.482	56.1036	112.068	108.389	112.068	83.3674	112.068	66.4665	93.1346	66.719	105.016	88.0124	93.1346	81.7811
115.122	57.5462	119.404	72.9265	119.404	65.5146	119.404	33.8673	110.756	90.1951	107.267	79.5026	110.756	74.4961
105.393	52.8246	92.4517	72.456	92.4517	89.1184	92.4517	47.2019	100.233	89.4415	90.1337	61.5837	100.233	65.62
106.311	48.7501	106.773	84.0355	106.773	49.8651	106.773	48.5107	78.1579	79.404	58.2492	48.0714	78.1579	80.5823
84.6758	46.964	113.021	112.694	113.021	84.1734	113.021	43.3017	104.037	78.9158	86.4592	72.5762	104.037	77.0918
104.972	51.7433	116.902	75.1313	116.902	82.7763	116.902	51.6888	106.632	85.5177	73.0221	65.8876	106.632	71.345
112.959	48.8835	122.239	87.9077	122.239	58.0437	122.239	45.781	88.51	60.2608	87.0451	45.3913	88.51	61.936
107.489	52.9142	101.55	89.0475	101.55	89.9229	101.55	65.1045	93.6211	87.5931	105.002	55.0816	93.6211	82.1358
109.558	51.3577	133.946	80.7095	133.946	81.1414	133.946	82.9301	79.8782	92.9894	102.76	37.4789	79.8782	83.5312
118.205	55.3124	103.865	102.185	103.865	75.1893	103.865	56.457	107.329	90.8534	72.0119	53.9619	107.329	64.8045
113.114	30.5095	89.3463	96.5816	89.3463	74.4782	89.3463	24.8933	97.398	70.1748	139.293	50.1799	97.398	57.5416
104.668	33.4116	100.469	94.8876	100.469	71.2852	100.469	23.604	109.941	80.94	76.3398	53.5001	109.941	55.1814
113.096	36.0604	130.772	85.0049	130.772	61.5988	130.772	57.079	92.8791	76.2573	91.2434	62.7393	92.8791	72.8133
105.646	36.7229	102.673	74.0537	102.673	55.0003	102.673	56.6221	100.08	66.0716	92.5725	61.996	100.08	79.5296
107.07	35.4646	108.431	80.6193	108.431	69.9431	108.431	52.0158	100.587		98.1245	52.6637	100.587	71.9699
80.7825	39.9939	75.6527	85.5411	75.6527	92.7688	75.6527	53.3729	70.4436		99.6357	63.8801	70.4436	57.0094
102.203	44.0782	113.473	99.1226	113.473	66.6625	113.473	49.7063	100.798		90.1203	61.1912	100.798	61.2121
90.0547	48.1448	64.5234	78.3959	64.5234	68.3146	64.5234	58.5533	84.9678		124.634	41.8268	84.9678	44.9958
101.511	53.5163	106.912	71.1778	106.912	73.1285	106.912	72.8676			98.0055	41.3232		92.5916
93.8048	43.1449	81.3109	97.0755	81.3109	51.5542	81.3109	60.1117			94.4219	53.8467		52.1399
112.716	53.8311	66.356	108.472	66.356	69.8662	66.356	31.784			109.535	63.5657		69.3777
100.934	33.8711	106.506	78.2408	106.506	70.1085	106.506	67.3633			120.337	43.898		73.5278
81.9107	39.3559	129.059	110.356	129.059	65.4917	129.059	64.7466			69.9987	66.2254		69.0518
100.278	41.04	106.238		106.238	57.4693	106.238	58.5838			89.5216	58.4859		91.8825
90.6379	43.1126	83.2169		83.2169	64.8582	83.2169	30.7317			95.1613	49.5919		77.5749
90.4264	37.7622	74.9367		74.9367	68.2298	74.9367	46.2941			124.799	77.8936		39.0016
90.3733	42.3755	95.0441		95.0441	59.4652	95.0441	55.3286			72.3194	34.5664		60.7265
83.4202	40.145	117.266		117.266	64.2769	117.266	67.1116			63.8302	67.1305		40.7894
84.4874	34.1539	103.887		103.887	49.5812	103.887	49.0721			101.29	52.5663		36.3896
94.2386	27.7148	133.21		133.21	61.9761	133.21	28.2865			63.1947	38.8561		65.2647
82.9367	27.9372	91.3814		91.3814	46.0183	91.3814	56.3139			44.5801	40.2306
75.6858	32.2883	91.1679		91.1679	67.3258	91.1679	22.1811			77.0631	40.8068
88.3468	31.0508	79.1825		79.1825	73.4318	79.1825	41.9543			78.6791	60.3398
91.614		62.6314		62.6314		62.6314	97.0303			86.9871	88.4009
97.9188		102.776		102.776		102.776	46.8787			73.2858	73.4014
83.1121		83.2716		83.2716		83.2716	37.4999			75.4127	68.7521
98.741		86.1222		86.1222		86.1222				69.6124	37.6581
97.9982		88.9425		88.9425		88.9425				74.9651	62.9275
90.1601										100.742	40.5624
96.2481										104.117	78.992
88.0784										76.1153	28.9541
87.0305											51.1074
85.0888											59.1219
80.0759											63.9154
											58.8322
											35.1169
											63.8841
											46.5516
											43.071
											46.3368
102.52	53.9755									82.5632	57.9941
85.9196	59.7894			82.5632	33.6748					93.6309	69.804
106.551	58.3127			93.6309	7.00072					98.1226	37.4599
132.131	26.2777			98.1226	47.1331					128.17	39.9544
81.0434	45.7139			128.17	52.0298					103.785	53.4902
72.2842	67.5573			103.785	61.7275					102.375	28.3084
106.564	43.4862			102.375	64.8874					111.104	77.9604
99.8511	83.1759			111.104	46.4436					56.8477	42.7404
91.011	62.7762			56.8477	38.1602					92.7941	54.2336
80.7178	53.412			92.7941	67.4235					100.065	42.6323
119.065	64.1254			100.065	33.0183					106.296	55.6044
102.84	56.0057			106.296	49.3016					101.614	61.1539
94.0092	77.6618			101.614	65.0599					53.4791	55.2474
104.561	60.2959			53.4791	44.4701					98.4218	72.886
85.3997	75.5958			98.4218	57.4967					68.8502	77.5891
106.563	52.7784			68.8502	52.6509					90.0896	30.058
80.8991	76.217			90.0896	58.2372					49.6061	81.2077
83.1868	67.7245			49.6061	79.0269					83.8648	45.003
94.8508	65.8417			83.8648	54.3085					111.245	58.3569
113.839	47.0945			111.245	99.996					103.801	27.8056
83.0776	75.4081			103.801	31.759					101.563	36.9257
88.0641	54.3245			101.563	40.8745					97.1767	64.6183
109.5	65.156			97.1767	67.1167					133.106	64.7609
117.134	51.3496			133.106	63.5429					124.324	73.5948
110.342	68.7903			124.324	71.1929					99.0619	81.7847
121.035	46.3399			99.0619	72.8734					97.9029	48.3168
109.896	88.367			97.9029	97.0126					112.707	63.13
101.3	78.9445			112.707	68.2797					164.519	75.7995
118.372	84.3019			164.519	80.3177					106.401	42.1024
102.111	61.8583			106.401	79.2213					99.5384	66.4383
88.621	88.0741			99.5384	76.1281					102.549	77.1108
110.216	57.1315			102.549	86.0434					95.9718	31.5021
110.126	100.468			95.9718	73.9672					106.871	28.9727
94.302	54.2725			106.871	83.0391					130.83	71.2801
84.6577	93.8803			130.83	64.1644					109.448	60.2277
100.172	67.0136			109.448	60.739					94.5156	48.9465
93.9162	90.8319			94.5156	49.3868					117.036	44.4752
116.374	53.4406			117.036	80.9218					150.375	62.868
112.068	117.256			150.375	73.1098					93.1346	61.8346
119.404	93.5078			93.1346	93.6337					110.756	24.0582
92.4517	60.7628			110.756	80.4583					100.233	46.975
106.773	100.815			100.233	83.0734					78.1579	74.7936
113.021	67.3255			78.1579	65.3038					104.037	74.6702
116.902	60.2481			104.037	49.1383					106.632	37.5805
122.239	52.3624			106.632	47.8424					88.51	36.1638
101.55	84.4724			88.51	61.0107					93.6211	49.8027
133.946	90.8916			93.6211	79.4135					79.8782	86.957
103.865	108.444			79.8782	52.4714					107.329	18.6006
89.3463	65.6387			107.329	82.9384					97.398	31.0908
100.469	54.691			97.398	51.3435					109.941	22.8549
130.772	64.6772			109.941	54.2893					92.8791	50.2274
102.673	63.8294			92.8791	69.5403					100.08	43.7475
108.431	56.2508			100.08	81.1038					100.587	51.2908
75.6527	70.2974			100.587	85.1727					70.4436	53.3047
113.473	65.6507			70.4436	62.3554					100.798	52.6898
64.5234	59.3647			100.798	62.6897					84.9678	40.4579
106.912	53.6944			84.9678	71.2676						49.7572
81.3109	83.0953				74.2021						45.3089
66.356	46.3729				73.2873						59.1219
106.506	49.6618				67.703						15.8019
129.059	48.8539				52.7654
106.238	54.4893				57.7641
83.2169	39.1433				44.5147
74.9367	33.1449				69.6718
95.0441	42.1438				47.8309
117.266	58.6966				60.9161
103.887	36.7515
133.21	70.764
91.3814	70.8602
91.1679	41.8096
79.1825	52.6275
62.6314	50.9908
102.776	39.4807
83.2716	39.0557
86.1222	54.052
88.9425	71.341
	42.3354
	62.3172
	51.0014
	38.4741
	46.2935

## Sheet: Fig8_stats
Table Analyzed	Fig10		Number of families	1
			Number of comparisons per family	15
Kruskal-Wallis test			Alpha	0.05
P value	<0,001
Exact or approximate P value?	Approximate		Dunn's multiple comparisons test	Mean rank diff,	Significant?	Summary	Adjusted P Value
P value summary	***		DMSO_1 vs. Cepha	1625	Yes	***	<0,001	A-B
Do the medians vary signif. (P < 0.05)?	Yes		DMSO_2 vs. Pyr	1384	Yes	***	<0,001	C-D
Number of groups	25		DMSO_3 vs. ZINC24739924	1377	Yes	***	<0,001	E-F
Kruskal-Wallis statistic	1792		DMSO_4 vs. Lapa	1108	Yes	***	<0,001	G-H
			DMSO_5 vs. Indi	1129	Yes	***	<0,001	I-J
Data summary			DMSO_6 vs. ZINC58438263	1576	Yes	***	<0,001	K-L
Number of treatments (columns)	25		DMSO_7 vs. Nefa	388.8	Yes	**	0.006	M-N
Number of values (total)	3202		DMSO_8 vs. Amitraz	-584.9	Yes	**	0.002	P-Q
			DMSO_8 vs. Cefo	687.2	Yes	***	<0,001	P-R
			DMSO_8 vs. Posa	1324	Yes	***	<0,001	P-S
			DMSO_9 vs. Panto	293.7	No	ns	>0,99	U-V
			DMSO_9 vs. ZINC06530230	999.2	Yes	***	<0,001	U-W
			DMSO_9 vs. Suvo	-176.8	No	ns	>0,99	U-X
			DMSO_9 vs. ZINC12986242	1669	Yes	***	<0,001	U-Y
			DMSO_10 vs. ZINC12430014	1278	Yes	***	<0,001	AA-AB
			Test details	Mean rank 1	Mean rank 2	Mean rank diff,	n1	n2	Z
			DMSO_1 vs. Cepha	2205	580	1625	237	204	18.4
			DMSO_2 vs. Pyr	2210	825.8	1384	164	135	12.88
			DMSO_3 vs. ZINC24739924	2188	811	1377	211	207	15.22
			DMSO_4 vs. Lapa	2210	1102	1108	164	146	10.53
			DMSO_5 vs. Indi	2199	1070	1129	144	120	9.881
			DMSO_6 vs. ZINC58438263	2139	562.6	1576	214	200	17.33
			DMSO_7 vs. Nefa	2174	1786	388.8	135	151	3.55
			DMSO_8 vs. Amitraz	2211	2796	-584.9	76	68	3.79
			DMSO_8 vs. Cefo	2211	1524	687.2	76	77	4.597
			DMSO_8 vs. Posa	2211	887.5	1324	76	89	9.168
			DMSO_9 vs. Panto	2184	1890	293.7	56	60	1.71
			DMSO_9 vs. ZINC06530230	2184	1185	999.2	56	69	6.009
			DMSO_9 vs. Suvo	2184	2361	-176.8	56	60	1.029
			DMSO_9 vs. ZINC12986242	2184	515.1	1669	56	64	9.866
			DMSO_10 vs. ZINC12430014	2168	889.6	1278	79	72	8.484

## Sheet: SupFig2A-RMSD-25ns
time (ns)	Chain A	Chain B	Chain C	Chain D	Chain E	Chain F	global
0	2.8e-05	2.1e-05	3.7e-05	7.2e-05	4e-05	4.4e-05	4.7e-06
0.025	0.69634	0.76976	0.99246	0.83294	0.82257	0.94241	0.7953
0.05	0.73441	0.831	1.16296	1.11726	0.92926	0.92987	0.87101
0.07501	0.76649	0.87233	1.01756	1.16938	1.08928	0.91448	0.89305
0.10001	0.79239	0.90241	0.96643	1.36671	1.03888	1.03094	0.93599
0.12501	0.80432	0.95388	1.29596	1.41481	1.02993	1.12304	0.99356
0.15001	0.81047	0.99136	1.29595	1.41563	1.21774	1.05775	1.0221
0.17501	0.87161	1.00206	1.40207	1.60685	1.20279	1.08889	1.06972
0.20002	0.83618	1.03665	1.32997	1.47028	1.28784	1.2913	1.08032
0.22502	0.83161	1.02413	1.25935	1.47689	1.28304	1.17937	1.0552
0.25002	0.84461	1.07677	1.17294	1.57936	1.55617	1.26724	1.13635
0.27502	0.9077	1.02965	1.19869	1.66194	1.38515	1.29994	1.12826
0.30002	0.91717	0.96575	1.37625	1.55455	1.36602	1.35668	1.11249
0.32503	0.94471	1.00947	1.48413	1.77107	1.40101	1.45212	1.16388
0.35003	0.9093	0.96585	1.64693	1.91516	1.47083	1.60972	1.1889
0.37503	0.93458	0.95972	1.32269	2.03879	1.44712	1.54055	1.1777
0.40003	0.92555	0.94887	1.47059	1.90701	1.30486	1.47774	1.1349
0.42503	0.9421	0.98547	1.52535	2.0207	1.46583	1.69863	1.21193
0.45004	0.94522	1.03338	1.35989	1.9587	1.46295	1.76224	1.2231
0.47504	1.00803	0.99189	1.27292	1.51291	1.41176	1.79664	1.19664
0.50004	1.06611	1.00193	1.66231	1.72609	1.22326	1.89111	1.25824
0.52504	1.05309	0.98015	1.52269	1.34122	1.38447	1.9606	1.24162
0.55004	1.06394	0.99119	1.74797	1.55308	1.45231	2.06272	1.30333
0.57505	1.12934	1.03773	1.78838	1.41047	1.48179	1.99827	1.326
0.60005	1.04989	1.01208	1.78275	1.3779	1.37327	1.8938	1.25375
0.62505	1.07689	1.01082	1.71479	1.24804	1.38126	1.98237	1.26327
0.65005	1.08145	1.04904	1.70544	1.19313	1.49276	2.01545	1.29751
0.67505	1.10247	1.04511	1.67032	1.26737	1.51328	1.95954	1.30114
0.70006	1.0598	1.0548	1.59159	1.59489	1.72255	1.99327	1.3317
0.72506	1.07091	1.05678	1.56443	1.52732	1.76094	1.71149	1.30452
0.75006	1.00507	1.01834	1.89194	1.76869	1.80118	1.48994	1.29646
0.77506	1.00514	1.06499	2.01954	2.1067	1.89937	1.31971	1.3379
0.80006	0.9632	1.04261	2.3805	1.93478	1.79822	1.19397	1.31207
0.82507	1.0389	1.16262	2.58769	2.01213	1.95946	1.22569	1.42135
0.85007	1.03906	1.16682	2.43799	2.23274	1.74168	1.36321	1.41459
0.87507	1.031	1.11852	2.0792	2.13692	1.52924	1.62475	1.34723
0.90007	1.02259	1.09775	2.13035	2.20414	1.63934	1.75795	1.38457
0.92507	1.00462	1.07026	1.7374	2.38681	1.64207	1.89654	1.36314
0.95008	0.98315	1.08831	1.78836	2.1944	1.63632	1.81453	1.3413
0.97508	1.05318	1.09847	1.55291	1.9417	1.48556	1.73503	1.30391
1.00008	1.02694	1.12743	1.67165	1.62245	1.48872	1.81907	1.30086
1.02508	1.02168	1.12697	1.37351	1.5262	1.40049	1.65379	1.2401
1.05008	1.00846	1.10292	1.55107	1.50822	1.50162	1.7842	1.26838
1.07509	0.95199	1.16066	1.63804	1.63787	1.39577	1.65385	1.25484
1.10009	1.01246	1.17508	1.56718	1.60367	1.18219	1.6189	1.23857
1.12509	0.99903	1.19908	1.38238	1.44399	1.2331	1.59282	1.22205
1.15009	0.98525	1.17079	1.35423	1.42053	1.18999	1.71749	1.21234
1.17509	1.00901	1.1521	1.32714	1.43298	1.43381	1.61769	1.23028
1.2001	1.05072	1.14713	1.28666	1.43081	1.40801	1.65258	1.24369
1.2251	1.06917	1.18418	1.47536	1.68935	1.3163	1.61085	1.27974
1.2501	1.04648	1.1627	1.4252	1.62654	1.29547	1.55946	1.24205
1.2751	1.1375	1.20462	1.42743	1.69111	1.4279	1.61669	1.31829
1.3001	1.04926	1.22917	1.40552	2.04477	1.53164	1.60386	1.33222
1.32511	1.06675	1.22856	1.3847	2.12712	1.37099	1.6364	1.32351
1.35011	1.03689	1.17234	1.57819	2.13053	1.47939	1.47507	1.30246
1.37511	1.07992	1.13724	1.5302	2.25018	1.27734	1.44181	1.27915
1.40011	1.07451	1.1593	1.71016	1.9182	1.11724	1.29971	1.23649
1.42511	1.08761	1.27991	1.52831	2.41887	1.19483	1.26729	1.31942
1.45012	1.08872	1.30798	1.59602	2.24206	1.19682	1.32904	1.32348
1.47512	1.03927	1.24658	1.60885	2.53937	1.26744	1.36598	1.3293
1.50012	1.03959	1.36617	1.99959	2.52045	1.19373	1.48128	1.39674
1.52512	1.01102	1.30216	1.77882	2.84545	1.1465	1.67336	1.4104
1.55012	1.00241	1.30815	1.58346	2.77667	1.23092	1.38612	1.34961
1.57513	1.03821	1.33442	1.53091	3.01137	1.18978	1.50613	1.42427
1.60013	1.02968	1.28159	1.45208	3.22102	1.25933	1.65218	1.44477
1.62513	0.982	1.32573	1.55849	3.14952	1.24954	1.60897	1.42669
1.65013	1.00957	1.36748	1.45337	3.07779	1.12925	1.78708	1.44358
1.67513	1.02986	1.33135	1.38231	3.18535	1.22091	1.7597	1.45662
1.70014	1.04225	1.29189	1.40502	2.99214	1.12511	1.53718	1.38932
1.72514	0.99291	1.29525	1.39788	3.35956	1.12418	1.46243	1.40622
1.75014	1.0458	1.32697	1.53536	3.58867	1.1941	1.35249	1.47094
1.77514	1.02326	1.24189	1.51514	3.09059	1.17608	1.52045	1.39307
1.80014	0.96339	1.26332	1.5381	2.70028	1.206	1.49063	1.32563
1.82515	1.0175	1.24962	1.56573	2.83447	1.15901	1.65953	1.37232
1.85015	0.98726	1.224	1.64926	3.01146	1.17024	1.5503	1.3689
1.87515	1.01401	1.18474	2.08888	2.92008	1.11716	1.69692	1.40555
1.90015	1.04975	1.22695	1.64807	2.69573	1.15104	1.80143	1.38043
1.92515	1.06077	1.2704	1.55959	2.8052	1.34138	1.77059	1.42476
1.95016	1.02521	1.26096	1.57132	2.72835	1.20722	1.67114	1.37237
1.97516	1.0477	1.29226	1.42755	2.64826	1.21009	1.71634	1.37932
2.00016	1.00039	1.19388	1.64344	2.51329	1.2525	1.59007	1.30572
2.02516	1.03071	1.23411	1.66329	2.26264	1.28364	1.66253	1.32152
2.05016	1.0611	1.23912	1.46919	2.25838	1.17289	1.60803	1.306
2.07517	1.11284	1.25472	1.56099	2.1587	1.18451	1.6251	1.32766
2.10017	1.13234	1.2488	1.4846	2.09551	1.21614	1.55005	1.33087
2.12517	1.12043	1.30078	1.44513	2.553	1.23317	1.66335	1.40045
2.15017	1.10543	1.2538	1.39892	2.40776	1.24954	1.71726	1.37738
2.17517	1.03373	1.44649	1.47797	2.75192	1.28331	1.52252	1.43242
2.20018	1.10535	1.41296	1.5659	2.83943	1.31101	1.49454	1.4527
2.22518	1.15757	1.38163	1.44723	2.89299	1.31649	1.569	1.4701
2.25018	1.20098	1.41836	1.45394	2.70995	1.30698	1.64494	1.47985
2.27518	1.11273	1.33012	1.43512	2.57758	1.28874	1.71232	1.41331
2.30018	1.09819	1.41806	1.52339	2.75367	1.20125	1.7963	1.45956
2.32519	1.03231	1.39061	1.44333	2.72512	1.1473	1.64497	1.40241
2.35019	1.06324	1.37751	1.45067	3.0037	1.24738	1.53057	1.43746
2.37519	1.02196	1.39338	1.50045	2.95451	1.24462	1.70923	1.44818
2.40019	0.98193	1.50982	1.99124	3.14986	1.22422	1.83109	1.54995
2.42519	1.03441	1.48469	2.01785	3.29661	1.13755	1.67604	1.5385
2.4502	0.98053	1.35449	2.19416	3.19592	1.14592	1.55654	1.46653
2.4752	0.97949	1.35686	1.90227	3.40736	1.12558	1.42992	1.45661
2.5002	0.98875	1.37577	1.59078	3.33418	1.13211	1.44207	1.43037
2.5252	1.01425	1.39711	1.22025	3.45069	1.23128	1.54583	1.45721
2.5502	1.03935	1.32661	1.31572	3.48922	1.29442	1.64889	1.46624
2.57521	1.026	1.31841	1.28792	3.37564	1.27745	1.76456	1.4676
2.60021	1.01896	1.35487	1.3691	2.92925	1.38399	1.61073	1.43353
2.62521	1.01119	1.23136	1.14969	3.00929	1.25021	1.83493	1.39916
2.65021	0.97658	1.17612	1.27547	2.94178	1.31903	1.80797	1.37971
2.67521	1.00809	1.18026	1.35914	2.75246	1.38608	2.00347	1.41449
2.70022	0.98044	1.18413	1.29046	2.4891	1.42571	2.13294	1.39215
2.72522	0.96792	1.1772	1.78114	2.66193	1.50666	2.15244	1.434
2.75022	0.99705	1.25339	1.66593	3.09847	1.41231	2.20427	1.49422
2.77522	1.01704	1.17864	1.46369	3.01414	1.51295	2.19913	1.45924
2.80022	1.01298	1.11041	1.6558	3.1696	1.38074	2.07821	1.43684
2.82523	1.00169	1.11629	1.54632	2.84251	1.36244	2.01023	1.3783
2.85023	0.99803	1.14483	1.71994	2.86618	1.34152	1.98403	1.39427
2.87523	1.0215	1.13956	1.59258	2.72752	1.43951	1.85777	1.3642
2.90023	1.07007	1.10306	1.77337	2.70935	1.43359	1.75626	1.35986
2.92523	1.04301	1.14288	1.55533	2.85858	1.42221	1.59662	1.35547
2.95024	1.06046	1.16168	1.37255	2.84582	1.52964	1.60366	1.36804
2.97524	1.10001	1.18498	1.44087	3.05672	1.53129	1.92187	1.46093
3.00024	1.12959	1.15541	1.4425	2.86724	1.45756	1.89886	1.42846
3.02524	1.04474	1.16171	1.32067	2.94858	1.39746	2.02147	1.41798
3.05024	1.03454	1.16421	1.33984	2.87023	1.24797	1.99904	1.39679
3.07525	1.02084	1.14442	1.56993	2.57267	1.28753	1.88482	1.36428
3.10025	1.02584	1.10048	1.53538	2.82207	1.33893	2.20948	1.44172
3.12525	1.13229	1.15476	1.30482	2.57091	1.36406	2.12049	1.42822
3.15025	1.00415	1.1543	1.6612	2.62894	1.27358	2.10325	1.40448
3.17525	1.02959	1.14312	1.36969	2.52722	1.22984	1.90746	1.33894
3.20026	1.0838	1.1078	1.48573	2.56644	1.28302	1.94188	1.37256
3.22526	1.0407	1.05503	1.44519	2.78471	1.27142	1.84746	1.34601
3.25026	1.02266	1.07256	1.47211	2.82415	1.42826	1.71334	1.35432
3.27526	1.02193	1.18107	1.48875	2.98407	1.53833	1.64398	1.40195
3.30026	1.01063	1.16322	1.80797	2.74684	1.37952	1.68589	1.36643
3.32527	1.08689	1.21062	1.79121	2.74512	1.40647	1.76463	1.42192
3.35027	1.0775	1.16397	1.76164	2.71663	1.47752	1.85905	1.41066
3.37527	1.08241	1.19271	1.88828	2.48344	1.46263	1.79916	1.38872
3.40027	1.05711	1.20138	1.63552	2.40015	1.51871	1.67434	1.36209
3.42527	1.06487	1.12773	1.83381	2.33756	1.44721	1.81648	1.36738
3.45028	1.05411	1.18861	1.80641	2.416	1.54375	1.76942	1.38431
3.47528	1.07166	1.15854	1.96523	2.57321	1.44755	1.8086	1.41647
3.50028	1.0306	1.18966	1.88558	2.45151	1.50679	1.87357	1.41145
3.52528	1.05792	1.15576	1.84512	2.48217	1.45754	1.72162	1.37726
3.55028	1.12696	1.21864	1.71091	2.36127	1.4025	1.6053	1.37303
3.57529	1.13836	1.18331	1.866	2.49289	1.39386	1.30202	1.35265
3.60029	1.14502	1.17817	2.10274	2.50042	1.40136	1.40872	1.37916
3.62529	1.15608	1.15351	1.93978	2.36591	1.22532	1.74985	1.36166
3.65029	1.18802	1.20297	1.68168	2.61482	1.27109	1.84487	1.40374
3.67529	1.14931	1.23714	1.67854	2.73895	1.27165	1.5568	1.37492
3.7003	1.18498	1.21987	1.81265	2.54469	1.23543	1.51665	1.36559
3.7253	1.17835	1.16936	1.75653	2.34997	1.358	1.61748	1.35779
3.7503	1.19983	1.2032	1.74129	2.38412	1.3906	1.67483	1.38703
3.7753	1.18438	1.19167	1.84616	2.31303	1.28379	1.65623	1.36253
3.8003	1.13051	1.18087	1.84983	2.29485	1.30805	1.85616	1.37514
3.82531	1.16268	1.17031	1.95176	2.26008	1.27516	2.00746	1.40495
3.85031	1.18325	1.18109	1.95655	2.17907	1.28453	1.97123	1.40477
3.87531	1.16329	1.20835	1.65885	2.22126	1.27768	2.07709	1.40517
3.90031	1.15533	1.2266	1.75845	2.14028	1.29945	2.1927	1.4341
3.92531	1.13564	1.24287	1.77493	2.23817	1.34358	2.14996	1.43282
3.95032	1.17812	1.29714	1.94795	2.19027	1.36512	1.9983	1.4521
3.97532	1.16338	1.20021	1.78441	2.14224	1.27266	1.96854	1.38844
4.00032	1.23165	1.22177	1.98585	2.4259	1.27516	2.03562	1.46425
4.02532	1.17118	1.22981	1.93114	2.65047	1.39869	2.18765	1.49262
4.05032	1.13397	1.22854	1.86305	2.36745	1.40626	2.29593	1.47495
4.07533	1.0931	1.19803	1.89495	2.42417	1.36949	2.22508	1.45787
4.10033	1.07326	1.15645	2.27371	2.72116	1.39266	2.13176	1.49209
4.12533	1.09526	1.16198	2.25755	2.6816	1.48801	2.20729	1.52581
4.15033	1.14302	1.1492	2.18394	2.58502	1.54587	2.2209	1.52492
4.17533	1.17602	1.14079	2.10294	2.32775	1.44068	1.96523	1.44606
4.20034	1.18214	1.18665	1.9117	2.4242	1.52208	1.92146	1.46351
4.22534	1.13114	1.15232	1.83299	2.51124	1.57053	1.97677	1.44338
4.25034	1.16671	1.21076	1.8442	2.5864	1.60201	1.9429	1.47254
4.27534	1.13128	1.15777	1.7923	2.43957	1.46296	1.99767	1.43333
4.30034	1.11982	1.08457	1.72696	2.40057	1.55156	1.90437	1.40111
4.32535	1.15379	1.15284	1.74144	2.32924	1.56263	1.95701	1.42366
4.35035	1.17109	1.16877	1.8693	2.55198	1.56807	1.8927	1.44555
4.37535	1.15841	1.13836	1.9097	2.39779	1.57366	1.96566	1.4399
4.40035	1.18952	1.19078	1.8043	2.64601	1.56445	1.84588	1.45107
4.42535	1.20265	1.14091	1.84974	2.55991	1.53781	1.9888	1.45545
4.45036	1.13916	1.12633	2.2842	2.40087	1.5657	1.937	1.46389
4.47536	1.17075	1.15865	2.03485	2.76668	1.47603	1.79492	1.45712
4.50036	1.11647	1.19147	2.09682	2.76185	1.57688	1.90143	1.47276
4.52536	1.16215	1.1821	2.59224	2.65492	1.58552	1.77666	1.50773
4.55036	1.14342	1.24065	2.64055	2.92025	1.50389	1.69591	1.52819
4.57537	1.1928	1.13908	2.18407	3.09544	1.52804	1.97779	1.53282
4.60037	1.20817	1.15812	2.08213	2.81282	1.62751	2.13894	1.53747
4.62537	1.16157	1.18918	2.08168	2.80732	1.5389	2.03174	1.50088
4.65037	1.17447	1.16835	2.16868	2.97478	1.61301	2.05369	1.54301
4.67537	1.14835	1.19785	2.04497	2.70997	1.66251	2.05828	1.51166
4.70038	1.1111	1.25484	1.77528	2.94894	1.54885	2.22117	1.53935
4.72538	1.13039	1.25052	1.55391	2.49541	1.55372	2.24177	1.48585
4.75038	1.11627	1.24139	1.67065	2.40708	1.53588	2.27924	1.47225
4.77538	1.20407	1.255	1.6989	2.5411	1.45788	2.2911	1.52187
4.80038	1.21182	1.21576	2.02972	2.62478	1.49854	2.29581	1.55157
4.82539	1.17176	1.21717	2.02917	2.5681	1.42916	2.22874	1.51387
4.85039	1.19057	1.1929	1.93674	2.28912	1.32543	2.26237	1.46756
4.87539	1.16278	1.31355	1.93577	2.30521	1.56034	2.21537	1.53024
4.90039	1.16547	1.31012	2.18736	2.15102	1.4439	2.17796	1.51033
4.92539	1.16116	1.31131	2.06554	2.81266	1.4658	2.25608	1.58659
4.9504	1.17781	1.31627	2.06045	2.83785	1.59183	2.25648	1.60906
4.9754	1.17338	1.26677	1.95605	3.01949	1.36829	2.17632	1.57932
5.0004	1.1331	1.26026	2.06144	2.8104	1.28082	2.29805	1.54762
5.0254	1.10807	1.35762	1.93706	2.83338	1.26486	2.28636	1.55508
5.0504	1.08586	1.27	1.92246	2.77106	1.32822	2.22472	1.51065
5.07541	1.13469	1.27769	1.86791	2.87185	1.47262	2.1777	1.54089
5.10041	1.13717	1.31582	1.69076	2.59634	1.46552	2.20825	1.51125
5.12541	1.11682	1.23749	1.74569	2.47477	1.44573	2.20168	1.4649
5.15041	1.11143	1.26995	1.89159	2.39013	1.44943	2.18945	1.48018
5.17541	1.17891	1.2612	1.86062	2.07394	1.5	2.20505	1.47938
5.20042	1.07715	1.31927	2.07696	2.18883	1.60163	2.20742	1.5047
5.22542	1.05922	1.28864	2.11617	2.54243	1.58504	2.21435	1.51678
5.25042	1.05773	1.21537	2.03015	2.40986	1.64022	2.28667	1.48714
5.27542	1.13268	1.28861	1.84524	2.58228	1.56461	2.22554	1.5239
5.30042	1.13845	1.3254	1.851	2.31902	1.50131	2.238	1.5099
5.32543	1.15611	1.23499	1.87951	2.59384	1.4666	2.17749	1.49011
5.35043	1.22752	1.18685	1.93863	2.73289	1.40623	2.29771	1.53679
5.37543	1.23903	1.20272	2.0196	2.80641	1.31339	2.27383	1.55286
5.40043	1.18897	1.14439	2.22222	2.81602	1.35327	2.27775	1.53934
5.42543	1.18412	1.18077	1.84241	2.63566	1.34589	2.23999	1.50531
5.45044	1.17492	1.19248	2.25495	2.46408	1.3978	2.19382	1.51369
5.47544	1.13232	1.21266	2.44729	2.63304	1.37801	2.26042	1.53467
5.50044	1.16531	1.21648	2.43584	2.82544	1.37904	2.23956	1.56604
5.52544	1.20746	1.22254	2.46268	2.81389	1.41272	2.2625	1.58493
5.55044	1.16928	1.19659	2.43168	2.90425	1.47011	2.13304	1.55632
5.57545	1.16557	1.19812	2.19092	2.6552	1.47142	2.2031	1.52273
5.60045	1.22695	1.18466	2.4041	2.56069	1.51765	2.23466	1.55568
5.62545	1.18667	1.21904	2.47192	2.59516	1.5957	2.21844	1.57289
5.65045	1.18928	1.24073	2.7258	2.56381	1.57892	2.25437	1.61532
5.67545	1.15551	1.19754	2.44888	2.84347	1.60197	2.1656	1.5824
5.70046	1.08582	1.19238	2.50275	2.90042	1.53742	2.1813	1.55728
5.72546	1.11444	1.16463	2.38255	2.97562	1.50369	2.1573	1.54122
5.75046	1.11503	1.18758	2.43039	2.86645	1.53464	2.16865	1.54859
5.77546	1.13297	1.18062	2.71797	2.91115	1.53264	2.15696	1.58064
5.80046	1.18329	1.17707	2.58709	2.85187	1.477	2.21228	1.58218
5.82547	1.15956	1.21616	2.56526	3.21092	1.65918	2.23803	1.6431
5.85047	1.16692	1.18559	2.46207	3.33613	1.56199	2.23546	1.64565
5.87547	1.17286	1.15716	2.78293	3.2285	1.48274	2.26596	1.64521
5.90047	1.17942	1.18512	2.75568	2.8833	1.46286	2.20707	1.60541
5.92547	1.17663	1.20402	2.84753	2.84723	1.48721	2.10536	1.61433
5.95048	1.1269	1.18306	2.9282	2.49451	1.36887	2.11207	1.55095
5.97548	1.08283	1.19619	2.87331	2.51459	1.4946	2.04975	1.53767
6.00048	1.07174	1.2657	2.63411	2.11247	1.46033	1.98861	1.48496
6.02548	1.09499	1.23573	2.66226	2.20023	1.48047	1.87599	1.47598
6.05048	1.14364	1.21191	2.48235	2.09408	1.52742	1.80885	1.45984
6.07549	1.1295	1.34909	2.36337	1.87533	1.51483	1.79601	1.46113
6.10049	1.04537	1.30566	2.20573	1.82665	1.3689	1.81685	1.39501
6.12549	1.09006	1.32593	2.36345	1.83598	1.40772	1.91398	1.44305
6.15049	1.10693	1.40382	2.24903	2.08468	1.34077	1.82308	1.46084
6.17549	1.14411	1.37457	2.02575	2.13151	1.35405	1.96548	1.47282
6.2005	1.10735	1.35482	1.84117	1.74299	1.44551	1.67454	1.37471
6.2255	1.10495	1.28948	1.76971	2.00028	1.42822	1.49841	1.34262
6.2505	1.21154	1.33311	1.76785	2.02541	1.422	1.54383	1.3967
6.2755	1.27963	1.31302	1.94413	2.06054	1.50573	1.57563	1.43846
6.3005	1.19972	1.39243	1.84058	2.3405	1.60408	1.6264	1.47589
6.32551	1.18747	1.3346	1.88942	2.42824	1.64237	1.63061	1.45922
6.35051	1.24891	1.32886	1.86915	2.48142	1.52337	1.69941	1.48207
6.37551	1.29202	1.25052	1.93131	2.6927	1.48518	1.55636	1.46887
6.40051	1.26857	1.30795	2.15695	2.58391	1.42347	1.57669	1.4911
6.42551	1.2929	1.30648	2.1477	2.68483	1.33312	1.62986	1.50311
6.45052	1.21743	1.28478	2.00897	2.68226	1.40686	1.53578	1.46687
6.47552	1.24524	1.32307	2.4032	2.9439	1.47985	1.61095	1.55693
6.50052	1.29618	1.30096	2.22543	3.30429	1.55995	1.55631	1.57223
6.52552	1.37679	1.32123	1.77284	3.23663	1.53405	1.63759	1.58363
6.55052	1.31123	1.28569	1.65078	2.99783	1.49022	1.61054	1.50972
6.57553	1.20963	1.29587	1.85651	3.13296	1.49849	1.66428	1.518
6.60053	1.15094	1.35763	1.78177	2.96856	1.6376	1.6776	1.52083
6.62553	1.1043	1.34091	1.82783	3.1283	1.52091	1.6366	1.50332
6.65053	1.12115	1.37017	1.84975	3.14316	1.55227	1.65178	1.52283
6.67553	1.09561	1.3433	2.1046	3.27388	1.50093	1.60861	1.53235
6.70054	1.08874	1.27505	1.87899	3.33343	1.45923	1.63159	1.50635
6.72554	1.0404	1.25196	1.8743	3.28536	1.46684	1.77922	1.48499
6.75054	1.06991	1.2507	1.73341	3.23335	1.5486	1.58383	1.45649
6.77554	1.06203	1.27906	1.64587	2.66848	1.4801	1.61879	1.39356
6.80054	1.06586	1.29291	1.77511	2.55609	1.61448	1.68505	1.42373
6.82555	1.08932	1.24873	1.84594	2.1877	1.70823	1.72525	1.40433
6.85055	1.12519	1.24014	1.88819	2.05206	1.65859	1.67962	1.39444
6.87555	1.09249	1.28247	2.06708	2.44079	1.68129	1.59426	1.43726
6.90055	1.09895	1.25421	1.90258	2.01748	1.62958	1.64892	1.3843
6.92555	1.11244	1.2845	2.00824	2.01704	1.62736	1.66796	1.40627
6.95056	1.07331	1.2722	2.00342	2.03352	1.65605	1.67105	1.40151
6.97556	1.16166	1.32986	2.0155	2.02718	1.68823	1.6695	1.44812
7.00056	1.12408	1.29038	1.9768	2.09276	1.79064	1.68993	1.44103
7.02556	1.08334	1.27001	2.2262	2.15998	1.80895	1.72754	1.45907
7.05056	1.10067	1.28146	2.17022	2.49625	1.78361	1.64149	1.47173
7.07557	1.18563	1.3245	2.09907	2.52275	1.88308	1.67706	1.51784
7.10057	1.14084	1.28906	2.11112	2.39036	1.90272	1.76501	1.50935
7.12557	1.13555	1.31872	1.95805	2.20999	1.82131	1.92458	1.50316
7.15057	1.20928	1.34419	2.00138	2.21072	1.75613	1.77392	1.51004
7.17557	1.13707	1.25937	2.13049	2.26943	1.76167	1.80704	1.47999
7.20058	1.08578	1.29227	2.29227	2.28866	1.84697	1.76675	1.48757
7.22558	1.1279	1.31038	2.44716	2.86386	1.77134	1.72241	1.54814
7.25058	1.09758	1.27114	2.62439	2.47142	1.738	1.76692	1.51952
7.27558	1.11872	1.25469	2.57003	2.45086	1.79144	1.87784	1.54138
7.30058	1.14247	1.31489	2.67642	2.73422	1.8165	1.68005	1.58178
7.32559	1.16742	1.27175	2.78411	2.6113	1.8668	1.75624	1.5845
7.35059	1.18031	1.29527	2.57663	2.61538	1.82937	1.76047	1.56457
7.37559	1.11317	1.32124	2.31377	2.91557	1.85494	1.73284	1.56243
7.40059	1.15486	1.37305	2.38902	2.60869	1.83074	1.92968	1.59166
7.42559	1.15028	1.37002	2.55834	2.71682	1.92006	1.84856	1.61456
7.4506	1.16585	1.32074	2.38144	2.80127	1.79925	1.8375	1.57878
7.4756	1.16387	1.30477	2.31922	2.50638	1.80615	1.72668	1.52734
7.5006	1.0772	1.38596	2.18789	2.81642	1.84014	1.87769	1.56918
7.5256	1.04967	1.29303	1.97778	3.11445	1.82222	1.8472	1.53907
7.5506	1.07059	1.34743	2.04864	2.98789	1.88713	1.84016	1.55907
7.57561	1.08485	1.35784	2.1698	2.92274	1.85388	1.91384	1.57012
7.60061	1.10114	1.3177	2.29581	3.06849	1.835	1.8811	1.59165
7.62561	1.09057	1.33302	2.08485	3.21625	1.85185	1.86115	1.59225
7.65061	1.11287	1.34069	2.01762	3.19993	1.85414	1.87266	1.59844
7.67561	1.09837	1.35174	1.92003	3.09391	1.83169	1.84939	1.57723
7.70062	1.06478	1.38456	2.0108	2.92275	1.85532	1.86148	1.5675
7.72562	1.07043	1.37494	1.96978	3.12983	1.8375	1.84834	1.5755
7.75062	1.09524	1.33019	1.87471	2.92332	1.84095	1.74941	1.53416
7.77562	1.05632	1.32955	1.93699	3.06183	1.85023	1.66457	1.53185
7.80062	1.05992	1.33488	1.75498	3.18089	1.76917	1.88047	1.56137
7.82563	1.03712	1.39161	1.82745	3.01898	1.77026	1.95108	1.57818
7.85063	1.07208	1.29964	1.96008	2.7885	1.79962	1.84148	1.52569
7.87563	1.08263	1.30309	1.79338	2.79073	1.73989	1.84404	1.51671
7.90063	1.03771	1.3007	1.97571	2.99789	1.69984	1.82372	1.52792
7.92563	1.05794	1.31251	1.91509	2.4881	1.63437	1.81176	1.4628
7.95064	1.06642	1.33548	1.7286	2.323	1.56513	1.71004	1.42099
7.97564	1.06457	1.35795	2.18154	2.34673	1.63725	1.78074	1.48291
8.00064	1.05939	1.36829	2.02892	2.33919	1.70143	1.76823	1.47985
8.02564	1.04229	1.32083	2.05367	2.20801	1.74791	1.80208	1.46712
8.05064	1.0363	1.35877	2.32123	2.1023	1.77147	1.73236	1.48086
8.07565	1.06607	1.29215	2.1661	2.05282	1.62253	1.7619	1.4339
8.10065	1.08439	1.3062	2.44803	2.44918	1.52254	1.81869	1.50005
8.12565	1.0855	1.35502	2.64776	2.24583	1.59861	1.80195	1.51982
8.15065	1.07521	1.36181	2.71874	2.45783	1.57497	1.76466	1.53917
8.17565	1.08142	1.37508	2.40152	2.52431	1.68652	1.82863	1.53705
8.20066	1.09751	1.34378	1.90758	2.72377	1.74082	1.78127	1.52325
8.22566	1.03543	1.38819	2.09833	2.73105	1.6916	1.95413	1.55394
8.25066	1.04022	1.38669	2.06001	2.51025	1.68283	1.88385	1.51175
8.27566	1.09337	1.44589	2.08773	2.69141	1.71337	1.78512	1.5569
8.30066	1.0623	1.43762	2.05082	2.58088	1.81823	1.82181	1.54487
8.32567	1.06227	1.45265	1.97583	2.69122	1.7823	1.96398	1.56868
8.35067	1.06533	1.45083	1.88221	2.71818	1.79941	1.88522	1.55437
8.37567	1.10803	1.40689	1.98727	2.74452	1.88602	1.76128	1.54671
8.40067	1.10532	1.43855	1.82066	2.65758	1.76846	1.80679	1.52999
8.42567	1.1347	1.44077	1.96015	2.8992	1.82153	1.76027	1.56552
8.45068	1.09918	1.38926	1.96542	2.60414	1.93778	1.78097	1.53194
8.47568	1.07736	1.43943	2.09781	2.76499	1.79055	1.64601	1.53135
8.50068	1.02466	1.43298	2.20314	2.48692	1.84994	1.80895	1.53407
8.52568	1.05655	1.44164	2.15164	2.23451	2.08505	1.68157	1.53963
8.55068	1.09138	1.41735	2.07466	2.32533	1.90937	1.7427	1.52905
8.57569	1.10634	1.3877	1.6733	2.46987	1.99224	1.81009	1.5253
8.60069	1.08276	1.40619	1.57393	2.54615	2.13354	1.74394	1.54188
8.62569	1.05083	1.34643	1.71584	2.45198	2.09398	1.79019	1.51599
8.65069	1.054	1.37124	1.59846	2.4197	2.07875	1.77907	1.51616
8.67569	1.11599	1.30481	1.75866	2.89251	2.07953	1.79132	1.5612
8.7007	1.09868	1.29619	1.99868	3.01358	2.12827	1.90157	1.59854
8.7257	1.05837	1.29229	1.98193	3.23803	1.98549	1.81871	1.57334
8.7507	1.06186	1.40156	2.07862	3.28022	1.912	1.87091	1.61084
8.7757	1.05384	1.40356	2.13456	2.98392	1.89954	1.76029	1.56241
8.8007	1.0719	1.38967	2.25039	2.81303	1.60596	1.71625	1.50903
8.82571	1.07785	1.38571	2.22655	2.72626	1.52948	1.73355	1.49898
8.85071	1.06622	1.3718	2.34603	2.7784	1.49929	1.79497	1.51853
8.87571	1.04959	1.34182	2.35575	2.82176	1.63465	1.67609	1.51291
8.90071	1.05406	1.38813	2.02661	2.68272	1.67966	1.70334	1.50248
8.92571	1.05745	1.376	2.46472	2.81352	1.82672	1.63989	1.54917
8.95072	0.98915	1.36185	2.09418	3.06476	1.78368	1.72407	1.54154
8.97572	1.03148	1.40833	2.03871	2.88652	1.8215	1.67192	1.54529
9.00072	1.04674	1.34711	2.18814	2.64453	1.73501	1.6935	1.49766
9.02572	1.01565	1.39706	2.23812	2.68878	1.68142	1.68776	1.52114
9.05072	1.02438	1.47463	2.22099	2.90847	1.86306	1.73868	1.59835
9.07573	1.03125	1.38189	2.48274	2.65631	1.93077	1.8357	1.58306
9.10073	1.01014	1.37851	2.7841	2.67677	1.88535	1.72392	1.57776
9.12573	1.02894	1.3535	2.8518	2.85667	1.98719	1.79043	1.6248
9.15073	1.01482	1.34134	2.43761	2.83881	1.98152	1.80863	1.58386
9.17573	1.0288	1.2834	2.62827	2.52247	1.89834	1.73318	1.53119
9.20074	1.02133	1.31334	2.77563	2.53722	1.97554	1.76714	1.56403
9.22574	1.05018	1.3635	2.76369	2.64508	1.82379	1.60385	1.55636
9.25074	1.04218	1.38332	2.63981	2.63434	1.83883	1.76274	1.57632
9.27574	1.00543	1.3386	3.0725	2.45401	1.98664	1.769	1.58985
9.30074	1.0293	1.3379	3.21398	2.40612	2.20647	1.78114	1.64583
9.32575	1.05301	1.33033	2.67935	2.36222	2.16002	1.75443	1.58065
9.35075	1.08136	1.3417	2.47597	2.45739	1.97164	1.64349	1.5399
9.37575	1.12594	1.32228	2.35656	2.44932	1.82604	1.67947	1.51088
9.40075	1.08595	1.35433	2.70814	2.5834	1.97856	1.63222	1.57798
9.42575	1.15159	1.3253	2.8974	2.67745	1.99237	1.65356	1.62487
9.45076	1.08902	1.3191	2.89975	2.79641	2.05397	1.70627	1.62808
9.47576	1.06376	1.37287	2.56514	2.59673	2.11405	1.74492	1.60203
9.50076	1.17291	1.29523	2.44993	2.59541	2.2269	1.69652	1.61784
9.52576	1.13693	1.30629	2.55245	2.70959	2.11474	1.65102	1.60409
9.55076	1.21294	1.29	2.93883	2.52759	2.01918	1.74554	1.62964
9.57577	1.1905	1.30992	2.61227	2.24784	1.96563	1.64391	1.56436
9.60077	1.19165	1.35224	2.65363	2.27145	1.93163	1.69791	1.57258
9.62577	1.17122	1.3783	2.70322	2.16479	1.62518	1.76825	1.53482
9.65077	1.19088	1.3908	2.95759	2.37592	1.8017	1.67814	1.60427
9.67577	1.20563	1.3814	2.97347	2.24408	1.80119	1.66058	1.59859
9.70078	1.15786	1.39648	3.03591	2.64755	1.80692	1.79415	1.64734
9.72578	1.19674	1.39697	3.12512	2.70002	1.7231	1.72514	1.65452
9.75078	1.2039	1.39544	3.34369	2.5126	1.75457	1.7731	1.66913
9.77578	1.21598	1.41397	3.53637	2.70819	1.8623	1.78628	1.74826
9.80078	1.23296	1.39222	3.61412	2.67094	1.76547	1.83119	1.73277
9.82579	1.14552	1.3459	3.87902	2.83944	1.88126	1.71523	1.74051
9.85079	1.15066	1.32048	3.45088	2.92142	1.79885	1.67269	1.68611
9.87579	1.16858	1.39134	3.1668	2.68956	1.75597	1.71393	1.64216
9.90079	1.12648	1.34984	3.23168	2.79434	1.72089	1.6833	1.63006
9.92579	1.16235	1.42679	2.82944	2.76924	1.73459	1.68743	1.62252
9.9508	1.21946	1.42569	2.33088	2.88679	1.76698	1.7954	1.64518
9.9758	1.12121	1.40465	2.18866	3.18488	1.83348	1.80154	1.63717
10.0008	1.12047	1.40641	2.47972	3.07654	1.83281	1.77852	1.64685
10.0258	1.11842	1.37767	2.63979	2.78324	1.79326	1.83908	1.60945
10.0508	1.09913	1.40922	2.44524	2.6054	1.84289	1.7325	1.57499
10.0758	1.11828	1.44702	2.39774	2.56625	1.862	1.76908	1.59154
10.1008	1.11108	1.42832	2.30614	2.34921	1.94354	1.80643	1.56057
10.1258	1.18032	1.4237	2.71214	2.3286	1.89778	1.79723	1.60838
10.1508	1.06461	1.39767	2.97446	2.37336	1.76242	1.67013	1.57196
10.1758	1.1054	1.48095	2.94119	2.65165	1.779	1.69167	1.63435
10.2008	1.13838	1.41587	2.85329	2.64526	1.79615	1.70091	1.6269
10.2258	1.09022	1.41422	2.7415	2.76508	1.72741	1.73803	1.6023
10.2508	1.10281	1.33666	2.7059	2.8291	1.873	1.72306	1.60369
10.2758	1.06425	1.37381	2.51009	2.86458	1.78977	1.75214	1.5853
10.3008	1.1224	1.39588	3.11771	2.9447	1.81238	1.90287	1.70615
10.3258	1.12658	1.35197	2.83202	2.88028	1.78367	1.83836	1.62835
10.3508	1.12615	1.30482	3.18936	2.97631	1.91718	1.85683	1.67812
10.3758	1.17024	1.38519	2.87118	2.9875	1.81818	1.91371	1.69008
10.4008	1.17426	1.3224	2.73106	2.78243	1.86514	1.82425	1.61835
10.4258	1.1753	1.35825	2.49092	2.92335	1.75864	1.90413	1.60882
10.4508	1.15563	1.32751	2.82179	2.6943	1.80616	1.9361	1.61291
10.4758	1.205	1.28313	3.0568	2.43143	1.79969	1.97732	1.61443
10.5008	1.16194	1.33477	3.04445	2.41393	1.87263	1.9805	1.63326
10.5258	1.19306	1.34231	2.57253	2.30266	1.93306	1.87243	1.59178
10.5508	1.20721	1.39293	2.77449	2.39188	1.96088	1.94556	1.65067
10.5758	1.2584	1.32038	2.92887	2.28033	1.8896	1.84419	1.63322
10.6008	1.21875	1.35954	2.83656	2.4304	1.7914	1.85956	1.62871
10.6259	1.12528	1.38255	2.53506	2.53775	1.78467	1.84863	1.58692
10.6509	1.11505	1.35192	3.00304	2.56359	1.84723	1.9237	1.62141
10.6759	1.06437	1.30332	2.78546	2.45877	1.78076	1.9309	1.54756
10.7009	1.10354	1.30266	3.08253	2.19085	1.75675	1.88352	1.56379
10.7259	1.14074	1.27115	2.65752	2.05267	1.87827	1.8406	1.53434
10.7509	1.13737	1.32086	2.72257	2.2016	1.91687	1.77506	1.56361
10.7759	1.11568	1.35973	2.28034	2.55393	1.75684	1.78918	1.54168
10.8009	1.15996	1.35024	2.09899	2.68008	1.82274	1.7895	1.55178
10.8259	1.14104	1.34522	1.88601	2.33859	1.89329	1.88266	1.52149
10.8509	1.11173	1.36074	2.01871	2.305	1.86889	1.91347	1.51258
10.8759	1.13392	1.33839	2.36069	2.12087	1.7989	1.80873	1.50134
10.9009	1.08465	1.33193	2.34091	2.20862	1.83818	1.83701	1.50266
10.9259	1.09998	1.31855	2.4998	2.25273	1.77345	1.83358	1.5087
10.9509	1.10518	1.38601	2.41931	2.57278	1.90676	1.78438	1.57017
10.9759	1.08667	1.34317	2.20391	2.70577	1.84285	1.8288	1.54075
11.0009	1.07992	1.3313	2.25868	2.83793	1.85471	1.87948	1.56647
11.0259	1.08111	1.2867	1.97643	2.65782	1.80568	1.76999	1.48893
11.0509	1.11457	1.30149	1.99636	2.74023	1.9115	1.77954	1.52503
11.0759	1.10596	1.33703	1.93333	2.68771	1.88322	1.82574	1.52933
11.1009	1.13381	1.32989	2.03187	2.94456	1.91966	1.84892	1.57452
11.1259	1.14882	1.32569	2.17547	2.89653	1.93042	1.83812	1.5774
11.1509	1.14458	1.40012	2.36821	2.75349	1.91956	1.82334	1.60392
11.1759	1.18563	1.3591	2.15289	2.68655	2.03097	1.82064	1.58619
11.2009	1.1921	1.3742	2.24396	2.70326	1.98982	1.79166	1.59632
11.2259	1.10855	1.32616	2.30373	2.57834	1.94558	1.91003	1.55828
11.2509	1.1494	1.34348	2.25092	2.65477	1.92441	1.91078	1.5848
11.2759	1.1674	1.33444	2.13226	2.48796	1.96571	1.87723	1.56317
11.3009	1.14236	1.37639	2.15153	2.66851	1.99776	1.84983	1.58275
11.3259	1.12413	1.39543	1.98009	2.68398	2.01462	1.71886	1.56215
11.3509	1.1762	1.32922	1.81687	2.6247	1.96482	1.81686	1.54304
11.3759	1.20458	1.29883	1.95683	2.65902	1.9071	1.72203	1.5368
11.4009	1.22176	1.28674	2.04546	2.85848	1.80323	1.74644	1.56053
11.4259	1.25586	1.29497	1.92624	2.54166	1.80591	1.82311	1.54027
11.4509	1.29716	1.30939	2.10151	2.70716	1.85936	1.69083	1.58682
11.4759	1.30902	1.34425	2.36218	2.47865	2.01378	1.74019	1.61764
11.5009	1.30226	1.32291	2.2265	2.64958	1.82439	1.69968	1.60121
11.5259	1.32461	1.40152	2.03618	2.47673	1.67855	1.73123	1.57531
11.5509	1.21489	1.36864	1.79662	2.67144	1.65857	1.7523	1.52632
11.5759	1.24285	1.3851	1.98095	2.82231	1.72409	1.77131	1.59791
11.6009	1.22927	1.3474	2.14406	3.01626	1.7312	1.72797	1.6097
11.6259	1.17681	1.37026	1.92146	3.07024	1.74231	1.77653	1.6179
11.6509	1.13901	1.38023	2.15109	3.02288	1.64181	1.88848	1.60657
11.6759	1.16721	1.38381	2.39294	2.54942	1.67661	1.92257	1.59006
11.7009	1.17367	1.36895	2.39482	2.73019	1.66198	1.90923	1.60119
11.7259	1.26572	1.3763	2.06727	2.90143	1.5907	1.92809	1.62835
11.7509	1.23233	1.37711	2.17106	3	1.47122	1.77706	1.59035
11.7759	1.28794	1.33301	2.21444	2.85178	1.43262	1.88655	1.60087
11.8009	1.24281	1.37255	1.9362	2.94954	1.43963	1.84517	1.57426
11.8259	1.26915	1.31444	1.79304	2.85554	1.49494	1.80665	1.54095
11.8509	1.21794	1.36511	1.85299	3.01215	1.45007	1.75745	1.54872
11.876	1.25364	1.312	2.13494	2.55223	1.44084	1.70271	1.50636
11.901	1.27208	1.27147	2.19024	2.62524	1.65734	1.79975	1.55591
11.926	1.19435	1.27085	2.15027	2.6746	1.64426	1.86251	1.53283
11.951	1.25099	1.27556	2.38902	2.63537	1.65021	1.81715	1.56127
11.976	1.23848	1.25588	2.32171	2.28676	1.68945	1.89733	1.52651
12.001	1.17697	1.21777	2.39231	2.39191	1.59088	1.93778	1.50735
12.026	1.17583	1.23687	2.24129	2.22787	1.70639	1.8423	1.4792
12.051	1.12043	1.23577	2.43452	2.37416	1.63129	1.81895	1.49115
12.076	1.10716	1.2729	1.87552	2.50078	1.46664	1.71723	1.43774
12.101	1.14535	1.25351	1.73568	2.827	1.48222	1.55629	1.44828
12.126	1.1101	1.22863	1.69601	2.93571	1.60556	1.58023	1.44949
12.151	1.11075	1.27768	1.51931	2.76339	1.69951	1.67162	1.4626
12.176	1.09719	1.28627	1.26951	3.0074	1.67642	1.51611	1.45909
12.201	1.02879	1.2859	1.44067	2.69247	1.87013	1.61284	1.44843
12.226	1.08537	1.26712	1.49461	2.47189	1.82434	1.85445	1.45969
12.251	1.08707	1.30266	1.46513	2.42449	1.94516	1.84762	1.48158
12.276	1.12815	1.32711	1.35588	2.36516	1.98952	1.88856	1.49688
12.301	1.12373	1.32522	1.37525	2.37275	1.97351	1.85451	1.49134
12.326	1.13383	1.28298	1.39429	2.78353	1.88235	1.92606	1.52175
12.351	1.13411	1.24917	1.48152	2.81269	1.93644	1.97008	1.52894
12.376	1.11653	1.33308	1.60254	2.53865	1.96448	2.08248	1.55533
12.401	1.10442	1.30315	1.71622	2.56322	1.9649	2.00001	1.53233
12.426	1.12515	1.25778	1.51389	2.43188	2.01845	2.07382	1.52427
12.451	1.08478	1.23985	1.62398	2.4649	2.00687	2.15245	1.52557
12.476	1.09514	1.18965	1.56162	2.26426	1.99874	2.12705	1.48439
12.501	1.07306	1.20153	1.64784	2.46231	2.05375	2.06674	1.49693
12.526	1.07006	1.25748	1.77899	2.56645	2.01943	2.18013	1.53995
12.551	1.07006	1.21502	1.64626	2.69635	1.96814	2.13839	1.52032
12.576	1.07312	1.29649	1.77284	2.71394	1.90328	2.10499	1.54306
12.601	1.06913	1.31204	2.14262	2.77142	1.89927	1.89941	1.54658
12.626	1.07347	1.29801	2.74139	2.77462	1.98653	2.04795	1.63013
12.651	1.07485	1.30382	2.38017	2.50312	1.97874	2.09795	1.58052
12.676	1.11581	1.31948	2.92594	2.41372	1.89599	2.2799	1.65068
12.701	1.05078	1.39831	2.45072	2.43649	1.98908	2.19064	1.61606
12.726	1.06013	1.39115	2.47256	2.6244	1.84086	2.10189	1.61085
12.751	1.04574	1.35807	2.67015	2.53003	1.87824	2.00016	1.59692
12.776	1.03974	1.29554	2.51859	2.56377	1.92706	1.94324	1.5657
12.801	1.05796	1.30403	2.31467	2.46789	1.97644	1.98887	1.56069
12.826	1.07381	1.27096	2.08147	2.31498	1.75919	2.07316	1.50796
12.851	1.07494	1.25983	1.77509	2.6189	1.70524	2.10913	1.50743
12.876	1.07351	1.29145	1.7676	2.61346	1.68756	2.19463	1.52071
12.901	1.08221	1.246	1.84922	2.64286	1.61461	2.16076	1.50506
12.926	1.11328	1.24169	1.70478	2.65218	1.68391	2.03456	1.49779
12.951	1.12289	1.23085	1.86463	2.65889	1.68949	2.26979	1.54676
12.976	1.07125	1.27416	1.705	2.56002	1.70979	1.9935	1.4895
13.001	1.06178	1.21838	1.77877	2.66895	1.73777	2.00074	1.48889
13.026	1.11554	1.2068	1.40662	2.84078	1.69524	1.97029	1.4993
13.051	1.16642	1.23822	1.5281	2.71778	1.68911	2.04641	1.51262
13.076	1.15183	1.19968	1.49892	2.46782	1.43425	1.81139	1.40653
13.101	1.08194	1.22933	1.66394	2.3711	1.55348	2.06342	1.43849
13.1261	1.11255	1.22844	1.62957	2.55888	1.42074	2.20037	1.47703
13.1511	1.14695	1.18646	1.61414	2.61185	1.31725	2.15788	1.45772
13.1761	1.11514	1.22574	1.76836	2.64656	1.5102	2.14589	1.49272
13.2011	1.09621	1.22321	1.70432	2.64169	1.5071	2.28864	1.49735
13.2261	1.13451	1.23431	1.76576	2.71374	1.45043	2.29411	1.52772
13.2511	1.11853	1.15571	1.90179	2.54256	1.44897	2.20367	1.4738
13.2761	1.10874	1.21708	1.95846	2.60567	1.52969	2.02254	1.47114
13.3011	1.10719	1.25212	1.97197	2.44062	1.63839	2.12422	1.50286
13.3261	1.12396	1.21627	2.263	2.48515	1.74789	2.13374	1.53356
13.3511	1.0865	1.20361	2.22907	2.42087	1.75768	2.05301	1.49786
13.3761	1.14644	1.22843	2.61326	2.43383	1.84585	1.92709	1.55235
13.4011	1.14499	1.20013	2.48767	2.38911	1.61712	2.00118	1.51597
13.4261	1.19323	1.24296	2.58761	2.44215	1.77147	1.83222	1.54671
13.4511	1.1605	1.22505	2.68804	2.37902	1.62976	1.8757	1.52415
13.4761	1.19249	1.19809	3.05606	2.68268	1.49062	1.89347	1.58499
13.5011	1.14182	1.21918	2.92409	2.89306	1.46444	1.79683	1.56408
13.5261	1.23582	1.25123	2.96312	2.7152	1.59126	1.83698	1.6059
13.5511	1.30136	1.2827	3.14087	2.6062	1.6851	1.77535	1.65906
13.5761	1.21214	1.27341	3.41321	2.31169	1.73327	1.85638	1.6481
13.6011	1.18932	1.26755	3.02894	2.56031	1.51794	1.96158	1.60538
13.6261	1.1709	1.26046	3.30642	2.61207	1.46618	1.91829	1.61828
13.6511	1.18119	1.22606	3.32564	2.57406	1.41956	1.9698	1.60711
13.6761	1.12371	1.25002	3.40053	2.6344	1.49195	1.96196	1.62576
13.7011	1.14499	1.25663	3.38738	2.70327	1.77758	1.89349	1.66625
13.7261	1.18616	1.20664	3.34725	2.76289	1.69462	1.92345	1.65929
13.7511	1.18461	1.22781	3.1807	2.76922	1.68283	1.84785	1.62865
13.7761	1.20873	1.23752	2.79452	2.66142	1.88126	1.93127	1.64124
13.8011	1.24334	1.23831	3.00718	2.72504	1.7361	1.90097	1.63673
13.8261	1.22729	1.18515	3.07149	2.71592	1.64252	1.88464	1.61928
13.8511	1.29812	1.24675	3.03075	2.86763	1.65607	1.76751	1.64554
13.8761	1.26918	1.18722	2.85537	2.69749	1.65416	1.67963	1.57583
13.9011	1.3003	1.15849	2.96326	2.56055	1.62509	1.74616	1.57909
13.9261	1.31266	1.20424	3.16162	2.36673	1.61576	1.87612	1.61941
13.9511	1.27063	1.18636	2.96908	2.3889	1.59681	2.00834	1.59986
13.9761	1.29561	1.16232	2.95403	2.61655	1.58978	1.83597	1.58813
14.0011	1.38858	1.23595	3.15383	2.73394	1.60448	1.83356	1.67318
14.0261	1.26454	1.17204	2.84346	2.9785	1.81564	1.97143	1.65499
14.0511	1.20218	1.17364	2.84515	2.98816	1.77947	1.80142	1.60419
14.0761	1.19221	1.14145	2.81414	2.91831	1.8006	1.80841	1.58358
14.1011	1.21473	1.14648	2.88132	2.80919	1.75897	1.99186	1.60701
14.1261	1.23567	1.11911	3.09865	2.65111	1.67809	1.88893	1.59701
14.1511	1.30916	1.13022	3.61105	2.70833	1.7472	1.78357	1.69578
14.1761	1.28927	1.10864	3.35573	2.70681	1.81981	1.76764	1.65139
14.2011	1.2966	1.11261	3.43175	2.67415	1.75372	1.42918	1.6218
14.2261	1.21862	1.11547	3.49032	2.5965	1.74503	1.4085	1.59871
14.2511	1.24725	1.09306	3.45544	2.76375	1.76361	1.41835	1.6184
14.2761	1.1906	1.11751	3.34075	2.73225	1.71447	1.43014	1.57856
14.3011	1.18638	1.17734	3.29002	2.67557	1.58939	1.44841	1.57136
14.3261	1.21468	1.20928	3.67381	2.72786	1.55028	1.54409	1.66077
14.3511	1.18719	1.14232	3.3573	2.47668	1.47945	1.59344	1.55818
14.3762	1.19386	1.15281	3.67834	2.60374	1.66137	1.54398	1.63131
14.4012	1.21446	1.1265	3.83854	2.59297	1.52704	1.60323	1.6379
14.4262	1.25745	1.14165	3.70597	2.70755	1.57233	1.82531	1.67917
14.4512	1.2016	1.14571	3.71471	2.53497	1.506	1.78153	1.63223
14.4762	1.25202	1.07234	3.81133	2.52294	1.6579	2.05916	1.69766
14.5012	1.24129	1.09038	3.71474	2.59974	1.65032	1.99742	1.69573
14.5262	1.16937	1.11416	3.64516	2.93681	1.76317	1.89028	1.70134
14.5512	1.19055	1.10723	3.65252	2.85997	1.77101	1.99141	1.7101
14.5762	1.17825	1.09439	3.67359	2.61308	1.8802	1.94137	1.68964
14.6012	1.23765	1.08068	3.60702	2.72172	1.91225	1.78409	1.70113
14.6262	1.28208	1.10715	3.43146	2.68275	1.85718	1.8109	1.70277
14.6512	1.21066	1.09903	3.2158	2.77764	1.63609	1.76328	1.61046
14.6762	1.20289	1.08869	3.1223	2.97432	1.73566	1.73026	1.63446
14.7012	1.18739	1.09406	3.32728	2.80025	1.65111	1.83637	1.63407
14.7262	1.15478	1.11789	3.15495	2.75626	1.54568	1.8102	1.57793
14.7512	1.1613	1.10974	3.24133	2.59062	1.46888	1.99591	1.58293
14.7762	1.21948	1.1001	3.32571	2.79428	1.46183	1.94741	1.62761
14.8012	1.20936	1.14362	3.28648	2.51706	1.45311	1.95728	1.6047
14.8262	1.18174	1.12991	3.28607	2.77512	1.58402	1.9667	1.63398
14.8512	1.25894	1.10557	3.43637	2.64479	1.68208	2.05426	1.69426
14.8762	1.18137	1.05363	3.22953	2.76275	1.60126	1.96049	1.60556
14.9012	1.18923	1.06967	3.24361	2.85779	1.56156	1.69688	1.5927
14.9262	1.20846	1.06885	3.17248	2.52169	1.68647	1.8965	1.60542
14.9512	1.20786	1.09981	3.28058	2.38008	1.55284	1.83945	1.57111
14.9762	1.20064	1.03601	3.82018	2.42959	1.48382	1.82024	1.62343
15.0012	1.25812	1.08463	3.94302	2.54768	1.38389	1.70791	1.65064
15.0262	1.26601	1.04049	3.52298	2.49588	1.4311	1.77898	1.6091
15.0512	1.25841	1.02853	3.69725	2.46811	1.44263	1.71642	1.62032
15.0762	1.32881	1.0871	3.40417	2.61929	1.40197	1.72455	1.62656
15.1012	1.31129	1.08532	3.38683	2.5805	1.34846	1.69085	1.60364
15.1262	1.24984	1.0762	3.06698	2.41975	1.28947	1.59719	1.50147
15.1512	1.20999	1.10052	3.19178	2.43224	1.32141	1.79622	1.53715
15.1762	1.17561	1.07566	3.07552	2.58315	1.43629	1.79904	1.52611
15.2012	1.23793	1.12605	3.19273	2.73173	1.34904	1.69426	1.57293
15.2262	1.24996	1.05449	3.21614	2.86141	1.38877	1.50941	1.57486
15.2512	1.16162	1.1216	3.60656	2.64176	1.38648	1.79761	1.61137
15.2762	1.17724	1.14337	3.47606	2.53337	1.47844	1.68517	1.59502
15.3012	1.17776	1.04755	3.36811	2.37246	1.50205	1.85779	1.55385
15.3262	1.20402	1.12491	3.26568	2.81317	1.44858	1.78979	1.59512
15.3512	1.20685	1.13786	3.02587	3.07271	1.40101	1.67563	1.57665
15.3762	1.19694	1.10634	3.07615	2.70203	1.54496	1.76553	1.56376
15.4012	1.2026	1.09441	3.21435	2.94564	1.38556	1.76117	1.59449
15.4262	1.22952	1.02587	3.15046	2.6645	1.49604	1.70855	1.55742
15.4512	1.23833	1.06017	3.00142	2.55222	1.48831	1.66858	1.51673
15.4762	1.21007	1.09369	2.89394	2.69175	1.34731	1.82917	1.5367
15.5012	1.22136	1.07236	2.85006	2.69042	1.32303	1.76049	1.5125
15.5262	1.25004	1.07855	2.7305	2.65985	1.3163	1.79912	1.50687
15.5512	1.23944	1.09286	2.6725	2.6751	1.48299	1.77281	1.52089
15.5762	1.30351	1.09829	2.61038	2.54348	1.31235	1.78092	1.50681
15.6012	1.23902	1.0656	2.69553	2.50429	1.29633	1.76938	1.46852
15.6263	1.24248	1.13275	2.82799	2.53813	1.38809	1.89082	1.5342
15.6513	1.23535	1.09461	2.62144	2.74921	1.43968	1.86592	1.52701
15.6763	1.23356	1.05099	2.67012	2.59415	1.46333	1.74585	1.47349
15.7013	1.16757	1.09795	2.30597	2.46375	1.62293	1.71141	1.44335
15.7263	1.1372	1.13985	2.19772	2.08646	1.59367	1.84069	1.41569
15.7513	1.20799	1.13438	2.42714	2.30809	1.47749	1.85717	1.46475
15.7763	1.14864	1.1281	2.3772	2.53421	1.52602	1.91007	1.47318
15.8013	1.14271	1.11933	2.45535	2.73809	1.49245	1.86983	1.47803
15.8263	1.13974	1.11711	2.435	2.86341	1.58701	2.05206	1.52249
15.8513	1.1556	1.1289	2.55302	2.80417	1.62093	1.93856	1.53041
15.8763	1.11533	1.10898	2.50163	2.84138	1.54782	1.83202	1.49334
15.9013	1.19677	1.14104	2.33298	2.68226	1.53945	1.75841	1.48758
15.9263	1.19841	1.12341	2.46301	2.77264	1.5285	1.84161	1.50502
15.9513	1.23203	1.11279	2.23903	2.70964	1.70579	1.82972	1.52144
15.9763	1.18032	1.07161	2.21623	2.2582	1.78148	1.76703	1.44372
16.0013	1.16962	1.0654	2.2613	2.29867	1.71056	1.71959	1.42851
16.0263	1.18279	1.14407	2.48183	2.38456	1.76843	1.80031	1.50358
16.0513	1.10731	1.17068	2.40236	2.26637	1.80837	1.9073	1.48647
16.0763	1.14654	1.16027	2.56939	2.10931	1.64148	2.01862	1.4838
16.1013	1.16088	1.15414	2.85003	2.22127	1.52455	1.97061	1.51095
16.1263	1.16408	1.07521	2.83668	2.17999	1.67727	1.87808	1.49717
16.1513	1.09867	1.09363	2.95092	2.17025	1.60669	1.8318	1.47715
16.1763	1.11545	1.16567	2.88324	2.19195	1.45044	1.80682	1.48128
16.2013	1.12939	1.18313	2.95141	2.2886	1.55998	1.80632	1.52482
16.2263	1.16604	1.18787	2.69056	2.65202	1.52568	1.72495	1.52626
16.2513	1.19567	1.13459	2.93558	2.81992	1.57261	1.73925	1.56289
16.2763	1.18359	1.2123	2.93007	2.36636	1.61279	1.74036	1.54781
16.3013	1.18651	1.18129	3.326	2.09167	1.59941	1.84797	1.56916
16.3263	1.1076	1.21835	3.48994	2.29403	1.6954	1.77327	1.59865
16.3513	1.09422	1.20434	3.76452	2.25548	1.70662	1.76148	1.61372
16.3763	1.09728	1.19696	3.76484	2.25014	1.56776	1.68501	1.58999
16.4013	1.12362	1.1563	3.86007	2.2124	1.88542	1.64185	1.62648
16.4263	1.12205	1.07458	3.72101	2.13327	1.8837	1.61971	1.57648
16.4513	1.18679	1.1198	3.51522	2.14793	1.84875	1.69073	1.59271
16.4763	1.24226	1.20685	3.41069	2.13301	1.89281	1.73747	1.62272
16.5013	1.17503	1.12224	3.48229	2.03463	1.84219	1.80333	1.58969
16.5263	1.17868	1.1207	3.42377	2.35207	1.77195	1.94374	1.61615
16.5513	1.22067	1.09481	3.61615	2.33096	1.72086	1.91381	1.63129
16.5763	1.15726	1.14655	3.67772	2.34368	1.7932	2.06743	1.66241
16.6013	1.19896	1.14865	3.33752	2.23313	1.74094	1.89606	1.60009
16.6263	1.16698	1.10124	3.34784	2.26009	1.7442	1.76003	1.57121
16.6513	1.13615	1.13598	3.33293	2.38421	1.71104	1.64392	1.55455
16.6763	1.13021	1.15883	3.39118	2.30214	1.94453	1.68894	1.58684
16.7013	1.11312	1.11184	3.51569	2.28667	1.91821	1.72477	1.57704
16.7263	1.16168	1.17499	3.48466	2.31349	1.8583	1.68176	1.61871
16.7513	1.17892	1.1692	3.52796	2.29796	2.01192	1.71396	1.63857
16.7763	1.17465	1.10998	3.35418	2.42943	1.94566	1.74141	1.6045
16.8013	1.13935	1.09558	3.7661	2.1346	1.85343	1.79306	1.63232
16.8263	1.09458	1.06332	3.71864	2.23745	1.96204	1.77208	1.61609
16.8513	1.19144	1.10777	3.72394	2.44511	1.96303	1.83635	1.68955
16.8764	1.17655	1.09308	3.70298	2.44491	1.87772	1.67955	1.63887
16.9014	1.12751	1.19294	3.89072	2.21825	2.05762	1.77828	1.69371
16.9264	1.12275	1.19068	3.65711	2.1561	2.00768	1.76033	1.64705
16.9514	1.13502	1.08193	4.04964	2.29427	1.94865	1.70778	1.66937
16.9764	1.13283	1.12903	3.63827	2.35669	2.05657	1.68794	1.6394
17.0014	1.1051	1.1376	3.78951	2.18257	2.0912	1.81637	1.6541
17.0264	1.10017	1.23005	3.8918	2.31447	2.02308	1.72907	1.68344
17.0514	1.11615	1.17242	3.66958	2.27833	2.00934	1.71991	1.64435
17.0764	1.1271	1.15675	3.54422	2.27078	2.09682	1.87858	1.64824
17.1014	1.1082	1.14894	3.55389	2.2873	2.07708	1.76404	1.63094
17.1264	1.09593	1.09203	3.68637	2.39892	2.10929	1.82338	1.64347
17.1514	1.10614	1.17025	3.59055	2.25833	2.1616	1.88112	1.66097
17.1764	1.15302	1.20144	3.8113	2.19401	2.23061	2.01092	1.7281
17.2014	1.12483	1.19228	3.64171	2.18028	2.16451	1.80295	1.65674
17.2264	1.11835	1.27201	3.58086	2.30075	2.13808	1.69062	1.66007
17.2514	1.14997	1.30745	3.5281	2.47682	2.13361	1.75816	1.6914
17.2764	1.12868	1.28798	3.61234	2.22785	2.09659	1.78719	1.67086
17.3014	1.15146	1.22283	3.22828	2.26288	2.20607	1.72684	1.61765
17.3264	1.11724	1.2045	2.99345	2.24229	2.14196	1.58344	1.54918
17.3514	1.11324	1.25855	3.10533	2.34594	2.11116	1.66395	1.58813
17.3764	1.10067	1.25525	3.22656	2.35693	2.1542	1.54387	1.60554
17.4014	1.13532	1.27932	3.29543	2.36963	2.11078	1.6222	1.63013
17.4264	1.11801	1.22724	3.39131	2.37796	2.15408	1.65858	1.63808
17.4514	1.0944	1.25399	3.20576	2.28476	2.10727	1.57517	1.59658
17.4764	1.13004	1.25565	2.96513	2.27495	2.07017	1.63911	1.59508
17.5014	1.09949	1.25482	2.94812	2.14033	2.12344	1.50025	1.55184
17.5264	1.10681	1.20775	2.79302	2.24308	2.12258	1.50162	1.52994
17.5514	1.11242	1.20592	3.07129	2.66006	2.19292	1.55257	1.60727
17.5764	1.20786	1.20704	3.01369	2.65625	2.14187	1.56508	1.61333
17.6014	1.2245	1.19778	2.66382	2.74194	2.14464	1.62402	1.59139
17.6264	1.21211	1.19658	2.91778	2.75803	2.18898	1.58218	1.62417
17.6514	1.16462	1.22329	2.86354	2.72598	2.23423	1.7691	1.62366
17.6764	1.16068	1.21553	2.82335	2.85999	2.17843	1.64563	1.62208
17.7014	1.17383	1.17567	2.73926	2.8204	2.31285	1.70946	1.62129
17.7264	1.20143	1.20414	2.62449	2.60299	2.25979	1.72004	1.61167
17.7514	1.27144	1.27407	2.6634	2.37847	2.1615	1.64904	1.60925
17.7764	1.23107	1.27208	2.44984	2.5196	2.13197	1.77352	1.59083
17.8014	1.15717	1.22567	2.41571	2.30385	2.25517	1.5384	1.5248
17.8264	1.17807	1.20075	2.36678	2.02806	2.2047	1.51883	1.49606
17.8514	1.1032	1.21089	2.49971	2.24899	2.17352	1.54284	1.4986
17.8764	1.11193	1.19056	2.22895	2.24453	2.14079	1.60124	1.48283
17.9014	1.12062	1.22116	2.76239	2.18581	2.1446	1.63227	1.54677
17.9264	1.10823	1.21809	2.87966	2.23027	2.19323	1.68294	1.571
17.9514	1.10368	1.24402	2.90732	2.27787	2.13929	1.71899	1.58149
17.9764	1.18021	1.18932	3.41237	2.27354	2.14407	1.73108	1.64111
18.0014	1.17915	1.20511	3.4346	2.37072	2.14678	1.74219	1.66167
18.0264	1.17891	1.21169	3.39953	2.46737	2.1699	1.60011	1.65242
18.0514	1.14175	1.22438	3.13635	2.60246	2.14586	1.70251	1.6447
18.0764	1.15891	1.21189	3.46461	2.54035	2.12544	1.71657	1.68215
18.1014	1.12748	1.15081	3.13068	2.46834	2.19308	1.42165	1.57411
18.1265	1.12632	1.17319	2.8577	2.31441	2.20941	1.40061	1.54904
18.1515	1.19148	1.18678	3.06992	2.19693	2.16062	1.37089	1.57135
18.1765	1.19395	1.18357	3.08856	2.28572	2.11793	1.3401	1.56537
18.2015	1.20686	1.18858	3.09659	2.16955	2.18865	1.38706	1.59103
18.2265	1.16941	1.21177	3.03171	2.55534	2.22377	1.48353	1.60129
18.2515	1.10962	1.22058	2.91991	2.36083	2.28752	1.53361	1.58853
18.2765	1.16392	1.22863	2.85502	2.52847	2.24816	1.54198	1.59699
18.3015	1.08478	1.28433	3.16984	2.50916	2.24527	1.58539	1.6281
18.3265	1.08677	1.25393	2.63941	2.69157	2.21111	1.50602	1.57105
18.3515	1.11736	1.20722	2.8281	2.32242	2.21609	1.50754	1.55862
18.3765	1.08351	1.20986	2.99704	2.15214	2.18687	1.73787	1.57418
18.4015	1.09025	1.20271	2.77022	2.23548	2.20136	1.70229	1.5521
18.4265	1.11018	1.20221	2.5149	2.13895	2.15873	1.72116	1.52103
18.4515	1.11502	1.28032	2.55802	2.48878	2.26438	1.79925	1.58934
18.4765	1.11244	1.24628	2.70604	2.29592	2.07501	1.90224	1.57542
18.5015	1.14394	1.26016	2.94787	2.3823	2.09052	1.68616	1.6022
18.5265	1.11068	1.19377	3.0174	2.58504	2.14839	1.73758	1.60252
18.5515	1.0895	1.17293	3.11549	2.52694	2.13468	1.66411	1.58643
18.5765	1.11516	1.16725	3.37329	2.37189	2.09997	1.71991	1.61203
18.6015	1.09404	1.2026	3.06796	2.48001	2.15818	1.6215	1.58149
18.6265	1.0726	1.14285	3.17325	2.54241	2.09295	1.63344	1.56918
18.6515	1.07499	1.19555	3.07378	2.54828	2.06665	1.5628	1.55916
18.6765	1.06467	1.14977	3.19627	2.51254	2.14711	1.63021	1.57544
18.7015	1.07729	1.20941	3.03106	2.33733	2.11527	1.54672	1.55239
18.7265	1.12266	1.21697	2.92364	2.20106	2.15096	1.69208	1.56581
18.7515	1.13339	1.27061	3.25917	2.20771	2.1607	1.6005	1.61453
18.7765	1.09941	1.22604	3.50377	2.22781	2.08663	1.58644	1.60954
18.8015	1.12954	1.32045	3.36917	2.26834	2.15526	1.78443	1.65959
18.8265	1.147	1.25433	3.24503	2.40412	2.17666	1.70399	1.63
18.8515	1.18155	1.24362	3.46757	2.43458	2.10896	1.77361	1.67254
18.8765	1.16974	1.24606	3.48152	2.45064	2.10658	2.01193	1.71251
18.9015	1.15289	1.25509	3.13183	2.49721	2.11502	1.74598	1.6297
18.9265	1.18355	1.30427	3.20141	2.90475	2.18609	1.64637	1.7084
18.9515	1.20123	1.26972	3.30077	2.73891	2.17018	1.49464	1.66822
18.9765	1.20598	1.19854	3.3387	2.54573	2.10548	1.56995	1.64672
19.0015	1.18399	1.22388	3.14833	2.18703	2.05579	1.56387	1.59501
19.0265	1.15967	1.22675	3.31638	2.19561	2.10988	1.62453	1.60748
19.0515	1.19189	1.28201	3.07468	2.34415	1.99397	1.53605	1.60257
19.0765	1.20184	1.25364	3.00331	2.3886	1.99308	1.64168	1.60488
19.1015	1.19153	1.2411	3.0001	2.48431	2.10377	1.69723	1.61915
19.1265	1.17561	1.26216	3.10026	2.48872	2.06208	1.70477	1.61635
19.1515	1.20793	1.18702	3.09326	2.30591	1.88647	1.62825	1.5634
19.1765	1.12917	1.20862	3.04656	2.34237	2.10149	1.65589	1.58196
19.2015	1.16472	1.24578	3.12498	2.27662	2.06377	1.87587	1.61859
19.2265	1.17423	1.19586	3.14858	2.55743	2.12538	1.89099	1.65087
19.2515	1.15408	1.22359	2.94543	2.64833	1.98292	1.99414	1.63162
19.2765	1.16277	1.26199	2.88265	2.57512	2.03676	1.76223	1.60319
19.3015	1.17572	1.27815	2.9343	2.79706	2.0096	1.81713	1.64453
19.3265	1.14826	1.27724	2.84337	2.92875	2.12178	1.76679	1.64791
19.3515	1.16765	1.31766	3.18089	3.00586	2.04849	1.69409	1.68895
19.3766	1.2211	1.26068	2.97667	2.79382	2.1417	1.62168	1.64749
19.4016	1.19412	1.2344	3.13949	2.61615	2.0277	1.67192	1.62178
19.4266	1.16555	1.23613	3.05973	2.38562	2.04902	1.74871	1.60922
19.4516	1.14587	1.27518	3.2527	2.42356	2.02675	1.88438	1.64647
19.4766	1.15384	1.1932	3.19055	2.31179	1.99836	1.74969	1.59271
19.5016	1.166	1.19982	3.08269	2.1803	1.99664	1.72585	1.56169
19.5266	1.19003	1.38006	3.12563	2.24971	2.01792	1.66769	1.63444
19.5516	1.14506	1.36137	2.95391	2.23885	2.00186	1.72078	1.60568
19.5766	1.15867	1.28134	3.10368	2.39011	2.02457	1.73225	1.6286
19.6016	1.16451	1.23813	2.92221	2.35063	2.17596	1.65982	1.60659
19.6266	1.15243	1.28967	2.95008	2.17275	2.24227	1.68992	1.60375
19.6516	1.14818	1.32137	3.13871	2.35371	2.23345	1.9714	1.68586
19.6766	1.13349	1.29769	3.25682	2.45739	2.22847	1.88936	1.68457
19.7016	1.13033	1.27963	3.22967	2.40647	2.04894	1.85048	1.64895
19.7266	1.10401	1.30234	3.26296	2.45212	2.18258	1.9031	1.68157
19.7516	1.07995	1.36112	3.32437	2.51143	2.14556	1.87333	1.68876
19.7766	1.1124	1.31491	3.4052	2.4574	2.08177	1.92803	1.68365
19.8016	1.1062	1.28036	3.41998	2.40552	2.10543	1.81265	1.6648
19.8266	1.1709	1.28317	3.21979	2.2017	2.05843	1.8682	1.63234
19.8516	1.19555	1.31007	3.5529	2.06484	2.03857	1.79331	1.67792
19.8766	1.18449	1.27727	3.51014	2.26762	2.04111	1.70142	1.6678
19.9016	1.12431	1.25188	3.54389	2.49046	2.20272	1.91299	1.70915
19.9266	1.12973	1.30852	3.75462	2.4081	2.20853	1.71075	1.72401
19.9516	1.14003	1.28123	3.63536	2.21878	2.16028	1.68959	1.67367
19.9766	1.12041	1.31353	3.40587	2.20373	2.21453	1.76637	1.6594
20.0016	1.13431	1.27665	3.35886	2.19066	2.1422	1.91338	1.66051
20.0266	1.14525	1.2039	3.00581	2.38988	2.15685	1.86501	1.6225
20.0516	1.17515	1.2197	2.91946	2.53157	2.08787	1.88451	1.62756
20.0766	1.20104	1.26036	2.95297	2.29271	2.13586	1.87849	1.64667
20.1016	1.14045	1.28546	3.01249	2.30493	2.07041	1.82234	1.63852
20.1266	1.10424	1.28904	2.78014	2.35654	2.12263	1.77476	1.5875
20.1516	1.11996	1.27159	2.71087	2.30172	2.13166	1.83417	1.58529
20.1766	1.16015	1.24658	2.40074	2.43123	2.16516	1.97066	1.57835
20.2016	1.15951	1.26335	2.32728	2.4174	2.17293	2.00606	1.59022
20.2266	1.16087	1.27901	2.24882	2.37278	2.14988	1.98124	1.57474
20.2516	1.20205	1.20539	2.32482	2.26954	2.16107	1.84757	1.56016
20.2766	1.19645	1.28976	2.18119	2.52742	2.1403	1.84213	1.60006
20.3016	1.20311	1.26418	2.17914	2.65693	2.09816	1.77866	1.59372
20.3266	1.14113	1.23038	2.21145	2.42904	2.12972	1.54034	1.50454
20.3516	1.11294	1.21501	2.18641	2.39976	2.14073	1.50603	1.48091
20.3766	1.16271	1.29943	2.34629	2.44785	2.19288	1.40335	1.5463
20.4016	1.13675	1.32078	2.52837	2.35316	2.13285	1.41606	1.53689
20.4266	1.14651	1.27346	2.7845	2.26105	2.13583	1.51466	1.55192
20.4516	1.14502	1.19719	2.35435	2.23681	2.20028	1.45172	1.49278
20.4766	1.17359	1.20902	2.44646	2.43209	2.2224	1.57098	1.54629
20.5016	1.20742	1.27685	2.30484	2.37705	2.1533	1.58704	1.5522
20.5266	1.2101	1.27052	2.10416	2.58189	2.18405	1.56458	1.55736
20.5516	1.16387	1.22405	2.17404	2.55258	2.22065	1.54311	1.52385
20.5766	1.1968	1.23931	2.03983	2.78024	2.18468	1.53143	1.54126
20.6016	1.19181	1.25725	2.14225	2.66887	2.18111	1.55875	1.55353
20.6267	1.23212	1.30792	2.13936	2.6375	2.14425	1.88262	1.60913
20.6517	1.26089	1.24224	2.3476	2.6094	2.30675	1.62698	1.61125
20.6767	1.28537	1.21418	2.54425	2.45567	2.17708	1.66702	1.60467
20.7017	1.21027	1.26619	2.71869	2.446	2.17174	1.71028	1.60594
20.7267	1.20959	1.28672	2.65185	2.42558	2.22439	1.8676	1.62703
20.7517	1.17976	1.23952	2.61051	2.75775	2.21996	1.8662	1.63082
20.7767	1.20105	1.24107	2.43497	2.91661	2.21331	1.73233	1.62135
20.8017	1.16012	1.23725	2.59305	2.86441	2.22408	1.70328	1.61611
20.8267	1.14454	1.28174	2.69662	2.37998	2.29397	1.68936	1.58777
20.8517	1.1895	1.20174	2.59578	2.34055	2.19907	1.9252	1.59254
20.8767	1.21503	1.19945	2.46261	2.45815	2.23616	1.86771	1.59715
20.9017	1.21689	1.23194	2.6133	2.48681	2.25619	1.72621	1.59783
20.9267	1.16846	1.23546	2.79154	2.55347	2.21746	1.83366	1.61729
20.9517	1.20508	1.19559	2.94011	2.71219	2.22411	1.88792	1.65985
20.9767	1.21533	1.22255	2.65258	2.70471	2.1941	1.65908	1.60721
21.0017	1.20581	1.21274	2.43216	2.70387	2.18832	1.85108	1.59429
21.0267	1.15095	1.24723	2.20611	2.71471	2.17537	1.93049	1.58133
21.0517	1.14908	1.24476	2.2566	2.49219	2.23621	2.00542	1.5864
21.0767	1.15927	1.24067	2.29612	2.54547	2.17439	2.07486	1.60395
21.1017	1.209	1.246	2.31786	2.62208	2.23063	2.03795	1.62332
21.1267	1.2334	1.21162	2.24083	2.51763	2.21133	2.05	1.61508
21.1517	1.19379	1.18417	2.28924	2.61393	2.27315	2.01571	1.61164
21.1767	1.2332	1.23382	2.38892	2.52559	2.23159	1.90449	1.62181
21.2017	1.18434	1.24235	2.37343	2.77096	2.25578	1.77226	1.62687
21.2267	1.22042	1.17119	2.50645	2.80388	2.21555	1.81284	1.62542
21.2517	1.24749	1.20449	2.48867	2.68659	2.2818	1.76067	1.62266
21.2767	1.22999	1.21123	2.51292	2.77329	2.17286	1.84842	1.63041
21.3017	1.19825	1.28727	2.74315	2.80929	2.18222	1.78218	1.65321
21.3267	1.1548	1.22663	2.79352	3.0441	2.16418	1.97796	1.67717
21.3517	1.10498	1.19411	3.1026	3.00079	2.18614	1.99069	1.69404
21.3767	1.15908	1.17736	2.89561	2.91595	2.13997	2.06681	1.67078
21.4017	1.21169	1.17198	2.65425	3.21249	2.19523	1.98455	1.68608
21.4267	1.1778	1.24082	2.67369	3.07691	2.25297	1.95545	1.69126
21.4517	1.14485	1.24741	2.44722	3.12606	2.22976	1.71033	1.63938
21.4767	1.18209	1.26425	2.62272	2.83782	2.20893	1.75424	1.63714
21.5017	1.25097	1.20476	2.5286	3.04752	2.25877	1.58842	1.652
21.5267	1.2539	1.23947	2.55632	2.85906	2.16898	1.65981	1.6281
21.5517	1.20236	1.21782	2.73666	3.0973	2.17384	1.75878	1.66399
21.5767	1.20724	1.22227	2.49911	2.69284	2.23131	1.84054	1.61135
21.6017	1.17825	1.29441	2.3104	2.97304	2.10184	1.68901	1.59582
21.6267	1.08855	1.2282	2.45172	3.05046	2.1537	1.79989	1.58693
21.6517	1.10973	1.24716	2.42713	3.16318	2.13599	1.74736	1.61504
21.6767	1.11725	1.26026	2.30571	2.89542	2.08514	1.68816	1.56703
21.7017	1.10914	1.2373	2.4968	2.95786	2.17256	1.72857	1.60697
21.7267	1.14199	1.21592	2.43328	2.88087	2.25451	1.65827	1.59261
21.7517	1.15314	1.19831	2.43059	2.8599	2.23614	1.65971	1.5814
21.7767	1.14109	1.19046	2.39106	2.88053	2.15861	1.71649	1.57195
21.8017	1.17438	1.21056	2.23422	2.68034	2.2104	1.78202	1.56668
21.8267	1.16182	1.24729	2.37793	2.62912	2.23972	1.70691	1.56856
21.8517	1.12515	1.21964	2.42094	2.48328	2.27186	1.81344	1.55701
21.8768	1.13443	1.25468	2.38543	2.64357	2.12813	1.65458	1.5483
21.9018	1.16711	1.26785	2.37408	2.66292	2.20187	1.69459	1.57988
21.9268	1.15335	1.27803	2.35388	2.90969	2.12213	1.56328	1.58944
21.9518	1.19093	1.25475	2.41212	2.75887	2.28118	1.66707	1.60951
21.9768	1.17791	1.1826	2.34146	2.79831	2.13835	1.74569	1.57363
22.0018	1.1993	1.2606	2.0999	2.76415	2.08912	1.71037	1.57261
22.0268	1.18871	1.26349	2.04693	2.74	2.19095	1.71968	1.58024
22.0518	1.15295	1.22257	1.98484	2.85601	2.21681	1.51776	1.54739
22.0768	1.15929	1.22409	2.05252	2.68001	2.10122	1.58514	1.52225
22.1018	1.13311	1.2623	2.15771	2.59213	2.12216	1.74626	1.53496
22.1268	1.1702	1.25133	2.34519	2.61598	2.13144	1.90417	1.58919
22.1518	1.15054	1.26612	2.37817	2.70005	2.1176	1.8767	1.58819
22.1768	1.1409	1.31952	2.35979	2.89988	2.1009	1.88677	1.61261
22.2018	1.1768	1.22713	2.34649	2.8039	2.00853	1.75971	1.56507
22.2268	1.16762	1.1866	2.24341	2.65613	2.02217	1.6733	1.52378
22.2518	1.15658	1.24663	2.14879	2.51883	2.02983	1.79904	1.52077
22.2768	1.13182	1.2237	2.33715	2.92221	2.00493	1.78357	1.56477
22.3018	1.1373	1.21291	2.43391	2.84103	2.05472	1.71044	1.56124
22.3268	1.13176	1.23097	2.21591	2.75237	2.18084	1.87689	1.57269
22.3518	1.14401	1.29313	2.40561	2.83557	2.14138	1.73778	1.6086
22.3768	1.20573	1.29844	2.41374	2.8106	2.05927	1.44006	1.59417
22.4018	1.19018	1.25939	2.33762	2.89206	2.04333	1.60336	1.59381
22.4268	1.16864	1.30323	2.2266	2.93217	2.03766	1.46985	1.57389
22.4518	1.21187	1.26151	2.47794	2.81536	2.07295	1.49575	1.57873
22.4768	1.27623	1.21061	2.55962	2.57452	2.07874	1.41741	1.57472
22.5018	1.31292	1.20592	2.60863	2.68739	2.03934	1.32808	1.5776
22.5268	1.33812	1.20639	2.55075	2.56433	2.02473	1.3647	1.56659
22.5518	1.27677	1.30147	2.4064	2.64563	2.03926	1.35608	1.57132
22.5768	1.19514	1.31163	2.31251	2.75222	2.07697	1.4177	1.56789
22.6018	1.18897	1.26019	2.47966	2.69507	2.0635	1.53087	1.5706
22.6268	1.18363	1.3158	2.59126	2.41117	2.07775	1.49464	1.55563
22.6518	1.19277	1.33756	2.73026	2.3423	2.0062	1.50211	1.55976
22.6768	1.16259	1.31211	2.6631	2.20085	2.07041	1.43343	1.53254
22.7018	1.12243	1.29381	2.87374	2.29858	2.03244	1.37708	1.54517
22.7268	1.24315	1.28684	2.93929	2.4411	2.0063	1.50115	1.60968
22.7518	1.25762	1.30698	2.93478	2.41643	1.97992	1.42907	1.62213
22.7768	1.22898	1.32541	2.70697	2.52497	1.93071	1.75636	1.62219
22.8018	1.18769	1.29518	2.47688	2.57139	1.99351	1.53868	1.56534
22.8268	1.1668	1.28434	2.57171	2.24966	2.087	1.47282	1.54525
22.8518	1.17155	1.28707	2.87082	2.57277	2.03251	1.57527	1.62368
22.8768	1.19056	1.28485	2.59483	2.6608	2.0306	1.39074	1.58438
22.9018	1.15094	1.25949	2.55589	2.91603	2.14807	1.49718	1.62202
22.9268	1.18981	1.24361	2.43981	2.74992	2.10061	1.46065	1.58428
22.9518	1.20111	1.28051	2.44744	2.67673	2.1162	1.40196	1.59669
22.9768	1.19793	1.35831	2.41129	2.57464	2.09089	1.54936	1.59451
23.0018	1.17764	1.30805	2.687	2.71849	2.00396	1.63459	1.62216
23.0268	1.18191	1.30533	2.49653	2.77144	2.02684	1.79873	1.62652
23.0518	1.16143	1.3505	2.52947	2.65674	2.04364	1.46131	1.57801
23.0768	1.15183	1.35439	2.32157	2.85822	2.05527	1.57238	1.59313
23.1018	1.1464	1.40631	2.45031	2.73135	2.01458	1.67323	1.62582
23.1269	1.16013	1.37429	2.31612	2.80133	2.0646	1.67588	1.61148
23.1519	1.16134	1.29938	2.45046	2.54932	2.04742	1.59312	1.56554
23.1769	1.16097	1.29444	2.44256	2.47708	1.87987	1.89949	1.58699
23.2019	1.11194	1.31588	2.53889	2.61292	1.94102	1.95972	1.60903
23.2269	1.1543	1.3306	2.94378	2.55513	2.00386	1.96532	1.67037
23.2519	1.1637	1.30971	2.78856	2.62644	2.0369	2.04465	1.66893
23.2769	1.19576	1.34216	2.749	2.63343	2.1704	2.01722	1.70104
23.3019	1.15939	1.35528	2.64428	2.55592	2.0084	1.78574	1.62382
23.3269	1.16516	1.29812	2.86139	2.85724	2.11011	1.79668	1.67481
23.3519	1.15977	1.27007	2.7194	2.68491	2.06656	1.82783	1.6418
23.3769	1.15723	1.2645	2.85122	2.58564	2.05846	1.74473	1.62181
23.4019	1.13754	1.2695	2.59507	2.67263	2.14604	1.77641	1.61918
23.4269	1.15773	1.21357	2.47001	2.88278	2.20096	1.77661	1.63032
23.4519	1.23446	1.25332	2.52135	2.7491	2.17668	1.74254	1.65838
23.4769	1.23362	1.22665	2.53368	2.71755	2.28501	1.78162	1.66575
23.5019	1.2899	1.22018	2.56123	2.70864	2.14211	1.82052	1.65705
23.5269	1.3288	1.24668	2.82747	2.49668	2.17155	1.55949	1.65909
23.5519	1.21003	1.25171	2.7809	2.6199	2.20416	1.4143	1.60389
23.5769	1.18579	1.19774	2.80011	2.61524	2.12062	1.72425	1.60156
23.6019	1.13331	1.20928	2.96551	2.51881	2.11299	1.80447	1.6076
23.6269	1.16265	1.25305	3.15893	2.84866	2.12648	1.54081	1.66577
23.6519	1.14064	1.23979	2.91331	2.85769	2.10408	1.5551	1.62762
23.6769	1.16838	1.23669	2.91004	3.01397	2.05884	1.49965	1.6284
23.7019	1.27185	1.25696	2.86141	2.93857	2.03295	1.74831	1.68125
23.7269	1.23632	1.26818	2.80577	2.79422	2.12445	1.93645	1.68591
23.7519	1.18729	1.33928	2.92941	2.74367	2.08367	1.78569	1.66095
23.7769	1.16944	1.23021	3.23222	2.60736	2.12632	1.80473	1.6487
23.8019	1.19853	1.3014	2.64859	2.72181	2.02352	1.93269	1.64185
23.8269	1.1925	1.35691	2.74958	2.81872	2.08313	1.64432	1.653
23.8519	1.21064	1.33298	2.89173	2.8044	2.12955	1.93653	1.70223
23.8769	1.21787	1.31831	2.86048	2.73522	2.10091	1.91699	1.66881
23.9019	1.20654	1.32103	2.82217	2.73631	2.05541	1.86271	1.64515
23.9269	1.21066	1.27198	2.66105	2.65133	2.02466	1.92788	1.61977
23.9519	1.16704	1.29887	2.6195	2.58259	2.08757	1.68507	1.58077
23.9769	1.15607	1.28565	2.55852	2.58872	2.14015	1.96025	1.61119
24.0019	1.19696	1.27307	2.88879	2.68923	2.07313	1.81334	1.6311
24.0269	1.16312	1.28388	2.98723	2.83224	2.04585	1.71555	1.63702
24.0519	1.16879	1.28721	2.96985	2.68169	2.0452	1.63514	1.59956
24.0769	1.18304	1.24268	2.96125	2.79924	2.01668	1.76078	1.62118
24.1019	1.17058	1.24373	2.74761	2.94591	2.0382	1.73272	1.6103
24.1269	1.20189	1.2709	2.53379	2.96772	2.0635	1.83771	1.63377
24.1519	1.17757	1.29245	2.61933	3.16311	2.04298	1.81167	1.65349
24.1769	1.20543	1.28538	2.66528	2.94201	2.03896	1.69748	1.62381
24.2019	1.15104	1.26775	2.4995	3.19808	2.09829	1.73224	1.62679
24.2269	1.2067	1.25342	2.60578	3.17106	2.06609	1.74473	1.6409
24.2519	1.20561	1.24246	2.58014	3.17195	2.03784	1.7219	1.62109
24.2769	1.21608	1.25873	2.40068	3.24233	2.03229	1.63444	1.63576
24.3019	1.21218	1.29101	2.29554	3.22641	2.02115	1.72057	1.6226
24.3269	1.17954	1.24302	2.50226	3.13599	2.14493	1.81571	1.64139
24.3519	1.21544	1.25982	2.62393	2.88183	2.2607	1.94701	1.67517
24.377	1.20772	1.32311	2.71269	2.82341	2.23016	1.96742	1.69402
24.402	1.16574	1.31883	2.5519	2.56315	2.23222	1.86005	1.61877
24.427	1.20267	1.32985	2.31232	2.72521	2.20197	1.76598	1.61849
24.452	1.20604	1.33017	2.68096	2.70553	2.25629	1.69662	1.65144
24.477	1.17589	1.32159	2.52925	2.70426	2.25589	1.74918	1.63311
24.502	1.19624	1.32162	2.57854	2.78422	2.14626	1.83304	1.64095
24.527	1.20496	1.32467	2.73726	2.8639	2.1404	1.79245	1.66432
24.552	1.19002	1.28769	2.53772	2.60685	2.14345	1.81297	1.60545
24.577	1.24359	1.35464	2.67829	2.84327	2.10458	1.80207	1.67931
24.602	1.20108	1.31675	2.55396	2.52366	2.13375	1.83558	1.62296
24.627	1.11262	1.33148	2.91493	2.50025	2.16866	1.82142	1.62865
24.652	1.17881	1.40122	2.87793	2.71272	2.09811	1.76094	1.67903
24.677	1.22744	1.39382	2.89505	2.89466	2.05078	1.6708	1.69158
24.702	1.18884	1.3903	2.87548	2.76818	2.1087	1.82969	1.69635
24.727	1.14	1.34517	2.95173	2.75681	2.21874	1.86958	1.67338
24.752	1.11912	1.48304	2.56825	2.47402	2.11982	1.86153	1.6321
24.777	1.08656	1.4667	2.55206	2.58291	2.13847	1.81995	1.6305
24.802	1.13676	1.3948	2.58315	3.12069	2.18075	1.83467	1.68668
24.827	1.13018	1.40955	2.47183	2.7355	2.10987	1.88019	1.64154
24.852	1.13521	1.4115	2.51093	2.60602	2.0861	1.80652	1.6073
24.877	1.15475	1.35962	2.72793	2.53135	2.01995	1.75522	1.59448
24.902	1.15999	1.42391	2.66453	2.49521	2.02508	1.8804	1.62513
24.927	1.19479	1.41061	2.93178	2.7338	2.05202	1.80023	1.66653
24.952	1.18799	1.36983	2.87478	2.59813	2.06484	1.86717	1.65389
24.977	1.14502	1.34827	2.87333	2.50689	2.01412	1.8788	1.61965
25	1.24275	1.35424	3.04987	2.63065	1.99129	1.88464	1.68798

## Sheet: SupFig2B-rGyr-25ns
time (ns)	Radius of Gyration
0	46.1111
0.025	46.1567
0.05	46.1381
0.07501	46.1635
0.10001	46.1778
0.12501	46.1394
0.15001	46.1591
0.17501	46.153
0.20002	46.1417
0.22502	46.1587
0.25002	46.1817
0.27502	46.1778
0.30002	46.1899
0.32503	46.2105
0.35003	46.2047
0.37503	46.1841
0.40003	46.1747
0.42503	46.1935
0.45004	46.1948
0.47504	46.1864
0.50004	46.2053
0.52504	46.1863
0.55004	46.1684
0.57505	46.1829
0.60005	46.1593
0.62505	46.1961
0.65005	46.1996
0.67505	46.1806
0.70006	46.1712
0.72506	46.1761
0.75006	46.1609
0.77506	46.1689
0.80006	46.1645
0.82507	46.1741
0.85007	46.1764
0.87507	46.1886
0.90007	46.1697
0.92507	46.183
0.95008	46.1803
0.97508	46.1891
1.00008	46.184
1.02508	46.191
1.05008	46.1948
1.07509	46.1747
1.10009	46.1799
1.12509	46.1845
1.15009	46.1841
1.17509	46.171
1.2001	46.164
1.2251	46.1721
1.2501	46.1788
1.2751	46.2007
1.3001	46.2007
1.32511	46.2234
1.35011	46.1862
1.37511	46.2094
1.40011	46.204
1.42511	46.2095
1.45012	46.1989
1.47512	46.1922
1.50012	46.2053
1.52512	46.1958
1.55012	46.1791
1.57513	46.1745
1.60013	46.1746
1.62513	46.188
1.65013	46.1829
1.67513	46.1684
1.70014	46.196
1.72514	46.1669
1.75014	46.159
1.77514	46.1862
1.80014	46.1928
1.82515	46.2029
1.85015	46.1735
1.87515	46.191
1.90015	46.1656
1.92515	46.1945
1.95016	46.175
1.97516	46.1728
2.00016	46.1532
2.02516	46.1618
2.05016	46.168
2.07517	46.1815
2.10017	46.1711
2.12517	46.172
2.15017	46.1691
2.17517	46.1615
2.20018	46.1851
2.22518	46.175
2.25018	46.1692
2.27518	46.1652
2.30018	46.1735
2.32519	46.1938
2.35019	46.1841
2.37519	46.1795
2.40019	46.185
2.42519	46.1795
2.4502	46.1711
2.4752	46.1468
2.5002	46.1455
2.5252	46.1451
2.5502	46.1263
2.57521	46.1273
2.60021	46.1451
2.62521	46.1287
2.65021	46.1308
2.67521	46.1319
2.70022	46.1486
2.72522	46.1213
2.75022	46.1438
2.77522	46.1355
2.80022	46.1348
2.82523	46.1454
2.85023	46.131
2.87523	46.1443
2.90023	46.1284
2.92523	46.1544
2.95024	46.1563
2.97524	46.1427
3.00024	46.143
3.02524	46.1247
3.05024	46.1188
3.07525	46.1142
3.10025	46.1112
3.12525	46.1456
3.15025	46.135
3.17525	46.145
3.20026	46.1379
3.22526	46.1355
3.25026	46.1219
3.27526	46.124
3.30026	46.1284
3.32527	46.1483
3.35027	46.149
3.37527	46.1409
3.40027	46.1377
3.42527	46.1272
3.45028	46.1368
3.47528	46.1159
3.50028	46.1179
3.52528	46.1217
3.55028	46.1375
3.57529	46.1098
3.60029	46.117
3.62529	46.1235
3.65029	46.1237
3.67529	46.1297
3.7003	46.1218
3.7253	46.1052
3.7503	46.104
3.7753	46.1033
3.8003	46.1074
3.82531	46.0952
3.85031	46.1138
3.87531	46.1049
3.90031	46.1023
3.92531	46.1085
3.95032	46.1033
3.97532	46.1401
4.00032	46.1397
4.02532	46.1296
4.05032	46.1227
4.07533	46.1376
4.10033	46.1274
4.12533	46.1261
4.15033	46.1233
4.17533	46.1431
4.20034	46.1522
4.22534	46.1414
4.25034	46.1279
4.27534	46.1426
4.30034	46.1518
4.32535	46.1426
4.35035	46.1169
4.37535	46.1207
4.40035	46.1356
4.42535	46.1471
4.45036	46.1537
4.47536	46.1308
4.50036	46.1356
4.52536	46.1407
4.55036	46.1435
4.57537	46.1239
4.60037	46.1076
4.62537	46.1278
4.65037	46.1335
4.67537	46.1601
4.70038	46.1267
4.72538	46.1183
4.75038	46.1238
4.77538	46.1319
4.80038	46.1405
4.82539	46.1302
4.85039	46.1264
4.87539	46.1428
4.90039	46.1306
4.92539	46.1352
4.9504	46.1248
4.9754	46.1189
5.0004	46.132
5.0254	46.1196
5.0504	46.143
5.07541	46.1349
5.10041	46.12
5.12541	46.122
5.15041	46.1273
5.17541	46.11
5.20042	46.1104
5.22542	46.1039
5.25042	46.1269
5.27542	46.104
5.30042	46.14
5.32543	46.1026
5.35043	46.126
5.37543	46.1227
5.40043	46.1332
5.42543	46.1277
5.45044	46.1199
5.47544	46.1086
5.50044	46.0903
5.52544	46.0978
5.55044	46.1207
5.57545	46.117
5.60045	46.0931
5.62545	46.1068
5.65045	46.0844
5.67545	46.0764
5.70046	46.0981
5.72546	46.0763
5.75046	46.0937
5.77546	46.1111
5.80046	46.1229
5.82547	46.1179
5.85047	46.1149
5.87547	46.0801
5.90047	46.0989
5.92547	46.0776
5.95048	46.0821
5.97548	46.0953
6.00048	46.1129
6.02548	46.1256
6.05048	46.1271
6.07549	46.1441
6.10049	46.127
6.12549	46.152
6.15049	46.1534
6.17549	46.1565
6.2005	46.15
6.2255	46.137
6.2505	46.1573
6.2755	46.1503
6.3005	46.1307
6.32551	46.171
6.35051	46.1494
6.37551	46.1322
6.40051	46.1527
6.42551	46.1562
6.45052	46.1629
6.47552	46.1667
6.50052	46.1492
6.52552	46.1466
6.55052	46.151
6.57553	46.1631
6.60053	46.1564
6.62553	46.1584
6.65053	46.1628
6.67553	46.1486
6.70054	46.1584
6.72554	46.1422
6.75054	46.1441
6.77554	46.1616
6.80054	46.1875
6.82555	46.163
6.85055	46.1857
6.87555	46.1615
6.90055	46.1698
6.92555	46.1504
6.95056	46.1402
6.97556	46.1584
7.00056	46.1722
7.02556	46.1555
7.05056	46.1469
7.07557	46.178
7.10057	46.1604
7.12557	46.1677
7.15057	46.1696
7.17557	46.1428
7.20058	46.13
7.22558	46.1215
7.25058	46.1295
7.27558	46.1189
7.30058	46.1366
7.32559	46.1313
7.35059	46.1398
7.37559	46.1443
7.40059	46.1575
7.42559	46.13
7.4506	46.1282
7.4756	46.1432
7.5006	46.1178
7.5256	46.1345
7.5506	46.1275
7.57561	46.1464
7.60061	46.1324
7.62561	46.1526
7.65061	46.136
7.67561	46.1369
7.70062	46.1335
7.72562	46.1176
7.75062	46.1346
7.77562	46.1307
7.80062	46.147
7.82563	46.1314
7.85063	46.144
7.87563	46.1335
7.90063	46.1146
7.92563	46.1424
7.95064	46.1386
7.97564	46.1379
8.00064	46.1401
8.02564	46.1323
8.05064	46.1517
8.07565	46.1484
8.10065	46.1262
8.12565	46.1507
8.15065	46.1245
8.17565	46.1302
8.20066	46.1354
8.22566	46.1327
8.25066	46.1134
8.27566	46.1298
8.30066	46.1418
8.32567	46.1241
8.35067	46.1279
8.37567	46.1227
8.40067	46.1348
8.42567	46.1441
8.45068	46.1394
8.47568	46.0944
8.50068	46.1095
8.52568	46.1213
8.55068	46.1378
8.57569	46.1518
8.60069	46.1507
8.62569	46.1429
8.65069	46.1542
8.67569	46.1565
8.7007	46.1673
8.7257	46.1549
8.7507	46.1524
8.7757	46.1474
8.8007	46.1558
8.82571	46.1584
8.85071	46.1508
8.87571	46.1455
8.90071	46.1469
8.92571	46.1511
8.95072	46.1381
8.97572	46.1559
9.00072	46.1522
9.02572	46.1502
9.05072	46.1503
9.07573	46.1504
9.10073	46.1276
9.12573	46.1345
9.15073	46.14
9.17573	46.1375
9.20074	46.1397
9.22574	46.1143
9.25074	46.1448
9.27574	46.1259
9.30074	46.1323
9.32575	46.1383
9.35075	46.1481
9.37575	46.1519
9.40075	46.1346
9.42575	46.1509
9.45076	46.1323
9.47576	46.1393
9.50076	46.1476
9.52576	46.1391
9.55076	46.1223
9.57577	46.1334
9.60077	46.1607
9.62577	46.16
9.65077	46.1636
9.67577	46.1517
9.70078	46.128
9.72578	46.121
9.75078	46.1446
9.77578	46.1311
9.80078	46.1291
9.82579	46.0961
9.85079	46.1081
9.87579	46.1298
9.90079	46.1189
9.92579	46.1248
9.9508	46.1377
9.9758	46.1093
10.0008	46.124
10.0258	46.1504
10.0508	46.1516
10.0758	46.1471
10.1008	46.1675
10.1258	46.1623
10.1508	46.1223
10.1758	46.1247
10.2008	46.13
10.2258	46.1419
10.2508	46.1444
10.2758	46.1494
10.3008	46.1158
10.3258	46.1365
10.3508	46.1238
10.3758	46.139
10.4008	46.134
10.4258	46.145
10.4508	46.1227
10.4758	46.1339
10.5008	46.1444
10.5258	46.1648
10.5508	46.1631
10.5758	46.1321
10.6008	46.1482
10.6259	46.1353
10.6509	46.1308
10.6759	46.1469
10.7009	46.132
10.7259	46.1565
10.7509	46.1524
10.7759	46.1604
10.8009	46.1439
10.8259	46.1732
10.8509	46.156
10.8759	46.1863
10.9009	46.1627
10.9259	46.1671
10.9509	46.1804
10.9759	46.147
11.0009	46.158
11.0259	46.1453
11.0509	46.1705
11.0759	46.1572
11.1009	46.161
11.1259	46.159
11.1509	46.1644
11.1759	46.1531
11.2009	46.1494
11.2259	46.1515
11.2509	46.1522
11.2759	46.1355
11.3009	46.1521
11.3259	46.1346
11.3509	46.1434
11.3759	46.1352
11.4009	46.1401
11.4259	46.1268
11.4509	46.122
11.4759	46.1477
11.5009	46.1322
11.5259	46.1427
11.5509	46.1096
11.5759	46.1228
11.6009	46.1174
11.6259	46.1188
11.6509	46.1077
11.6759	46.1118
11.7009	46.1147
11.7259	46.1101
11.7509	46.115
11.7759	46.1322
11.8009	46.1216
11.8259	46.1396
11.8509	46.1155
11.876	46.1223
11.901	46.1403
11.926	46.139
11.951	46.1425
11.976	46.1404
12.001	46.1326
12.026	46.1235
12.051	46.133
12.076	46.1512
12.101	46.1268
12.126	46.1267
12.151	46.1346
12.176	46.1
12.201	46.123
12.226	46.1218
12.251	46.1083
12.276	46.1419
12.301	46.1226
12.326	46.1069
12.351	46.1115
12.376	46.1361
12.401	46.1097
12.426	46.1275
12.451	46.1404
12.476	46.1479
12.501	46.1492
12.526	46.1502
12.551	46.1306
12.576	46.126
12.601	46.1213
12.626	46.1071
12.651	46.1388
12.676	46.1113
12.701	46.1328
12.726	46.1267
12.751	46.1091
12.776	46.1202
12.801	46.1391
12.826	46.1346
12.851	46.1359
12.876	46.1444
12.901	46.1326
12.926	46.1357
12.951	46.1349
12.976	46.1693
13.001	46.1371
13.026	46.1367
13.051	46.1464
13.076	46.152
13.101	46.1568
13.1261	46.1538
13.1511	46.1293
13.1761	46.1082
13.2011	46.117
13.2261	46.1273
13.2511	46.1365
13.2761	46.132
13.3011	46.122
13.3261	46.1113
13.3511	46.1257
13.3761	46.1277
13.4011	46.1185
13.4261	46.1289
13.4511	46.1231
13.4761	46.1075
13.5011	46.1356
13.5261	46.1428
13.5511	46.1349
13.5761	46.1305
13.6011	46.1156
13.6261	46.1126
13.6511	46.0791
13.6761	46.0985
13.7011	46.0845
13.7261	46.0628
13.7511	46.0626
13.7761	46.1054
13.8011	46.0963
13.8261	46.0939
13.8511	46.0944
13.8761	46.081
13.9011	46.0762
13.9261	46.0698
13.9511	46.1017
13.9761	46.0798
14.0011	46.0747
14.0261	46.0749
14.0511	46.0868
14.0761	46.0806
14.1011	46.0718
14.1261	46.0713
14.1511	46.0745
14.1761	46.0719
14.2011	46.0824
14.2261	46.08
14.2511	46.0837
14.2761	46.0847
14.3011	46.1091
14.3261	46.0982
14.3511	46.129
14.3762	46.1132
14.4012	46.0832
14.4262	46.0946
14.4512	46.1142
14.4762	46.0896
14.5012	46.1152
14.5262	46.1035
14.5512	46.1078
14.5762	46.1101
14.6012	46.1086
14.6262	46.125
14.6512	46.0877
14.6762	46.0988
14.7012	46.1109
14.7262	46.1098
14.7512	46.1076
14.7762	46.1055
14.8012	46.1251
14.8262	46.1039
14.8512	46.1083
14.8762	46.1044
14.9012	46.099
14.9262	46.1021
14.9512	46.121
14.9762	46.0903
15.0012	46.0804
15.0262	46.0992
15.0512	46.0868
15.0762	46.1037
15.1012	46.0901
15.1262	46.0969
15.1512	46.1002
15.1762	46.0757
15.2012	46.0899
15.2262	46.0805
15.2512	46.0673
15.2762	46.0737
15.3012	46.0904
15.3262	46.0854
15.3512	46.076
15.3762	46.0913
15.4012	46.0875
15.4262	46.101
15.4512	46.0888
15.4762	46.0926
15.5012	46.1067
15.5262	46.1173
15.5512	46.105
15.5762	46.1254
15.6012	46.0991
15.6263	46.1046
15.6513	46.0897
15.6763	46.0914
15.7013	46.1061
15.7263	46.1322
15.7513	46.1183
15.7763	46.1284
15.8013	46.127
15.8263	46.1132
15.8513	46.1079
15.8763	46.1288
15.9013	46.131
15.9263	46.1341
15.9513	46.1095
15.9763	46.1247
16.0013	46.1122
16.0263	46.1269
16.0513	46.1271
16.0763	46.1221
16.1013	46.1352
16.1263	46.117
16.1513	46.1056
16.1763	46.1288
16.2013	46.1401
16.2263	46.1116
16.2513	46.0978
16.2763	46.1218
16.3013	46.1335
16.3263	46.1226
16.3513	46.0936
16.3763	46.1036
16.4013	46.0915
16.4263	46.0818
16.4513	46.1072
16.4763	46.1114
16.5013	46.1002
16.5263	46.0982
16.5513	46.096
16.5763	46.1069
16.6013	46.0979
16.6263	46.0876
16.6513	46.1026
16.6763	46.1047
16.7013	46.0937
16.7263	46.1236
16.7513	46.1085
16.7763	46.1168
16.8013	46.1138
16.8263	46.0924
16.8513	46.1042
16.8764	46.0985
16.9014	46.0963
16.9264	46.0985
16.9514	46.08
16.9764	46.0999
17.0014	46.0966
17.0264	46.1106
17.0514	46.0853
17.0764	46.1031
17.1014	46.0919
17.1264	46.0975
17.1514	46.1242
17.1764	46.0786
17.2014	46.1065
17.2264	46.1177
17.2514	46.0947
17.2764	46.11
17.3014	46.0859
17.3264	46.1039
17.3514	46.0962
17.3764	46.071
17.4014	46.0593
17.4264	46.0743
17.4514	46.0846
17.4764	46.0834
17.5014	46.092
17.5264	46.1092
17.5514	46.0917
17.5764	46.0682
17.6014	46.0933
17.6264	46.0966
17.6514	46.0835
17.6764	46.0973
17.7014	46.0778
17.7264	46.1048
17.7514	46.1166
17.7764	46.1121
17.8014	46.1156
17.8264	46.1209
17.8514	46.1263
17.8764	46.1046
17.9014	46.0931
17.9264	46.0645
17.9514	46.0927
17.9764	46.0837
18.0014	46.0736
18.0264	46.0669
18.0514	46.1089
18.0764	46.0667
18.1014	46.0817
18.1265	46.0821
18.1515	46.1081
18.1765	46.1023
18.2015	46.1073
18.2265	46.0828
18.2515	46.0892
18.2765	46.0897
18.3015	46.0781
18.3265	46.0787
18.3515	46.0933
18.3765	46.0827
18.4015	46.0812
18.4265	46.1049
18.4515	46.091
18.4765	46.0941
18.5015	46.0904
18.5265	46.1067
18.5515	46.0893
18.5765	46.099
18.6015	46.0965
18.6265	46.0779
18.6515	46.0912
18.6765	46.0867
18.7015	46.1105
18.7265	46.0998
18.7515	46.0784
18.7765	46.0899
18.8015	46.0702
18.8265	46.0774
18.8515	46.0694
18.8765	46.0849
18.9015	46.0855
18.9265	46.059
18.9515	46.0819
18.9765	46.0664
19.0015	46.0678
19.0265	46.0672
19.0515	46.0915
19.0765	46.0791
19.1015	46.0889
19.1265	46.0643
19.1515	46.0984
19.1765	46.0832
19.2015	46.0866
19.2265	46.0666
19.2515	46.0679
19.2765	46.1
19.3015	46.0836
19.3265	46.0816
19.3515	46.0836
19.3766	46.082
19.4016	46.0689
19.4266	46.095
19.4516	46.0816
19.4766	46.0658
19.5016	46.082
19.5266	46.0851
19.5516	46.1044
19.5766	46.0963
19.6016	46.0958
19.6266	46.0903
19.6516	46.0897
19.6766	46.0737
19.7016	46.0704
19.7266	46.0878
19.7516	46.0803
19.7766	46.0981
19.8016	46.078
19.8266	46.0913
19.8516	46.0923
19.8766	46.0733
19.9016	46.0683
19.9266	46.0504
19.9516	46.0714
19.9766	46.0885
20.0016	46.0796
20.0266	46.0686
20.0516	46.0789
20.0766	46.0811
20.1016	46.0885
20.1266	46.0842
20.1516	46.0982
20.1766	46.099
20.2016	46.1205
20.2266	46.1054
20.2516	46.1074
20.2766	46.1033
20.3016	46.0908
20.3266	46.0882
20.3516	46.0805
20.3766	46.1024
20.4016	46.0774
20.4266	46.0653
20.4516	46.0862
20.4766	46.079
20.5016	46.0921
20.5266	46.0865
20.5516	46.0641
20.5766	46.0837
20.6016	46.0685
20.6267	46.0829
20.6517	46.0813
20.6767	46.0596
20.7017	46.0765
20.7267	46.0636
20.7517	46.0751
20.7767	46.0758
20.8017	46.0705
20.8267	46.06
20.8517	46.0838
20.8767	46.0888
20.9017	46.0742
20.9267	46.0798
20.9517	46.0655
20.9767	46.0627
21.0017	46.0501
21.0267	46.0629
21.0517	46.0618
21.0767	46.0515
21.1017	46.0717
21.1267	46.0751
21.1517	46.0856
21.1767	46.0762
21.2017	46.0715
21.2267	46.0752
21.2517	46.0805
21.2767	46.0904
21.3017	46.0769
21.3267	46.0462
21.3517	46.0533
21.3767	46.0587
21.4017	46.0782
21.4267	46.0913
21.4517	46.0727
21.4767	46.0774
21.5017	46.0684
21.5267	46.0686
21.5517	46.0616
21.5767	46.0744
21.6017	46.0757
21.6267	46.0546
21.6517	46.0401
21.6767	46.0585
21.7017	46.0459
21.7267	46.0613
21.7517	46.0499
21.7767	46.0539
21.8017	46.06
21.8267	46.076
21.8517	46.0572
21.8768	46.072
21.9018	46.0404
21.9268	46.057
21.9518	46.0526
21.9768	46.059
22.0018	46.0727
22.0268	46.0449
22.0518	46.047
22.0768	46.0749
22.1018	46.0776
22.1268	46.0507
22.1518	46.0535
22.1768	46.0649
22.2018	46.0638
22.2268	46.0736
22.2518	46.0884
22.2768	46.0606
22.3018	46.0964
22.3268	46.0861
22.3518	46.0864
22.3768	46.074
22.4018	46.087
22.4268	46.0752
22.4518	46.0931
22.4768	46.0911
22.5018	46.0893
22.5268	46.0849
22.5518	46.1032
22.5768	46.0782
22.6018	46.0863
22.6268	46.0959
22.6518	46.0781
22.6768	46.0808
22.7018	46.0788
22.7268	46.0764
22.7518	46.0939
22.7768	46.1017
22.8018	46.0868
22.8268	46.1055
22.8518	46.0869
22.8768	46.0893
22.9018	46.0857
22.9268	46.09
22.9518	46.0792
22.9768	46.1022
23.0018	46.0975
23.0268	46.1094
23.0518	46.0853
23.0768	46.1011
23.1018	46.1017
23.1269	46.0974
23.1519	46.0977
23.1769	46.086
23.2019	46.0922
23.2269	46.0938
23.2519	46.0943
23.2769	46.0973
23.3019	46.1027
23.3269	46.1071
23.3519	46.1118
23.3769	46.0745
23.4019	46.0977
23.4269	46.0717
23.4519	46.0997
23.4769	46.1023
23.5019	46.117
23.5269	46.0969
23.5519	46.0868
23.5769	46.0907
23.6019	46.111
23.6269	46.0779
23.6519	46.0842
23.6769	46.0983
23.7019	46.0934
23.7269	46.1024
23.7519	46.0849
23.7769	46.0839
23.8019	46.0978
23.8269	46.1131
23.8519	46.1212
23.8769	46.1272
23.9019	46.11
23.9269	46.1159
23.9519	46.1374
23.9769	46.1177
24.0019	46.102
24.0269	46.1057
24.0519	46.1081
24.0769	46.1153
24.1019	46.0905
24.1269	46.1056
24.1519	46.0787
24.1769	46.0703
24.2019	46.0509
24.2269	46.0562
24.2519	46.076
24.2769	46.0786
24.3019	46.0644
24.3269	46.0318
24.3519	46.0556
24.377	46.0633
24.402	46.0648
24.427	46.0955
24.452	46.0818
24.477	46.0824
24.502	46.0797
24.527	46.063
24.552	46.0841
24.577	46.0829
24.602	46.1145
24.627	46.1024
24.652	46.0975
24.677	46.0775
24.702	46.0809
24.727	46.0939
24.752	46.1058
24.777	46.1119
24.802	46.0961
24.827	46.097
24.852	46.0982
24.877	46.1182
24.902	46.1034
24.927	46.1032
24.952	46.0959
24.977	46.0998
25	46.1026

## Sheet: SupFig2C-RMSF-25ns
Residue Index	Chain A	Chain B	Chain C	Chain D	Chain E	Chain F
1					9.48635	7.21881
2					6.76284	5.06735
3					7.03256	5.53335
4					4.53345	5.01716
5					3.73906	3.17569
6					1.31139	1.07073
7					0.6024	0.590845
8					0.450732	0.433234
9					0.44936	0.426944
10					0.393536	0.369891
11					0.369155	0.360004
12					0.336264	0.331679
13					0.41919	0.406847
14					0.336428	0.323709
15					0.321922	0.314933
16					0.303491	0.297331
17					0.335632	0.341781
18					0.313736	0.316523
19					0.292912	0.295509
20					0.378173	0.371055
21					0.46975	0.467631
22					0.488137	0.455317
23					0.852612	0.783364
24					0.384533	0.36369
25					0.397546	0.397831
26					0.324756	0.317277
27					0.397901	0.393795
28					0.418779	0.409925
29					0.377819	0.378228
30					0.389408	0.378171
31					0.315794	0.303125
32					0.377276	0.367648
33					0.318944	0.305311
34					0.297332	0.290383
35					0.343857	0.334227
36					0.336659	0.332453
37					0.399519	0.39823
38					0.449676	0.465771
39					0.562547	0.594519
40					0.972987	1.03391
41					1.09677	1.07921
42					0.496325	0.503042
43					0.560199	0.520811
44			2.26692	3.67694	1.4584	1.07678
45			1.53586	2.04252	1.14842	0.84814
46			0.732875	1.11496	0.720813	0.663387
47			0.711487	1.20574	0.915313	0.729914
48			0.505021	0.582633	2.0889	2.14738
49			0.627443	0.632967	1.00713	0.962707
50			0.712587	0.86343	0.751059	0.756261
51			0.710088	1.06735	1.50851	1.36895
52			1.95122	1.12268	1.0091	0.981625
53			1.45164	1.24464	1.24096	0.935713
54			1.05196	1.09937	0.571643	0.571883
55			0.945128	0.857362	0.717641	0.758298
56			0.419039	0.509399	0.72828	0.797229
57			0.340803	0.344102	0.626624	0.618055
58			0.209519	0.219555	0.773092	0.773365
59			0.217422	0.221406	0.559267	0.593754
60			0.345934	0.346409	0.618845	0.639437
61			0.338981	0.337556	1.56766	1.48426
62			0.200299	0.199128	0.47014	0.464022
63			0.332717	0.33799	0.507332	0.529189
64			0.231568	0.227048	0.679175	0.692512
65			0.230393	0.213803	0.68991	0.71415
66			0.334101	0.335501	1.15912	0.729382
67			0.218998	0.216096	0.544896	0.529747
68			0.335449	0.332075	0.364854	0.353799
69			0.339531	0.329037	0.364325	0.329856
70			0.210576	0.206864	0.428083	0.373496
71			0.328011	0.332808	0.328212	0.324109
72			0.333327	0.327217	0.297983	0.275473
73			0.326508	0.325068	0.256681	0.251142
74			0.274693	0.275541	0.352154	0.345269
75			0.343432	0.342417	0.363093	0.356909
76			0.275353	0.265325	0.276398	0.260466
77			0.267565	0.26248	0.326295	0.320455
78			0.359177	0.359155	0.260781	0.264162
79			1.05194	0.57816	0.588532	0.412628
80			1.62177	1.01436	1.42656	1.17103
81	1.22423	1.27664	1.00954	0.493367	1.55986	1.24158
82	0.269542	0.268786	1.48278	1.12758	0.670408	0.558357
83	0.343574	0.343307	0.711529	0.443655	1.17631	1.11912
84	0.23851	0.237085	0.521925	0.476251	0.411114	0.416642
85	0.25886	0.257557	0.833459	0.501125	0.795175	0.797779
86	0.336294	0.329628	0.367977	0.39248	0.463689	0.44539
87	0.264824	0.26299	0.249197	0.253119	0.40073	0.40587
88	0.28623	0.288258	0.294586	0.277963	0.302331	0.287428
89	0.32805	0.332271	0.23838	0.248509	0.300134	0.293455
90	0.316163	0.315578	0.326031	0.327497	0.283433	0.275761
91	0.215552	0.207483	0.233501	0.268711	0.282775	0.271236
92	0.24766	0.258928	0.288268	0.287515	0.383467	0.3735
93	0.215604	0.203481	0.238645	0.235889	0.269977	0.264072
94	0.237941	0.220846	0.235373	0.228892	0.325856	0.314165
95	0.242371	0.25736	0.332883	0.330002	0.286517	0.28105
96	0.284946	0.293212	0.269593	0.268158	0.274954	0.266572
97	0.323342	0.321286	0.259224	0.247773	0.365204	0.360325
98	0.312055	0.307033	0.314545	0.301373	0.733663	0.536492
99	0.281758	0.286189	0.297367	0.299184	0.630035	0.691274
100	0.560071	0.570103	0.293135	0.290078	0.94166	0.942006
101	0.700194	0.627494	0.273136	0.2764	0.662726	0.678894
102	0.365205	0.372303	0.306787	0.308431	0.432699	0.419644
103	0.614977	0.72207	0.25278	0.238804	0.412385	0.3833
104	0.431956	0.519707	0.28215	0.284182	0.318234	0.353033
105	0.452757	0.509163	0.230529	0.222242	0.292689	0.30294
106	0.331887	0.574172	0.301264	0.29643	0.347341	0.346575
107	0.274789	0.281364	0.349946	0.336136	0.256268	0.261056
108	0.257305	0.248639	0.255583	0.273288	0.311697	0.304877
109	0.276134	0.269082	0.322942	0.322063	0.268493	0.2424
110	0.249566	0.321908	1.53953	1.00337	0.248975	0.259988
111	0.321686	0.319594	2.53825	1.52964	0.303502	0.297661
112	0.249001	0.237842	4.55909	2.47945	0.239148	0.226571
113	0.324483	0.328772	4.51137	3.8196	0.309651	0.297477
114	0.31552	0.314301	6.74634	4.93133	0.341766	0.335143
115	0.295006	0.348212	7.0181	5.57534	0.253828	0.239639
116	0.244046	0.254832	5.10318	5.02188	0.372473	0.334355
117	0.282782	0.281306	6.6443	5.15255	0.420797	0.368592
118	0.260342	0.261421	9.14105	8.14589	0.826249	0.651106
119	0.28097	0.289628			0.936944	0.855482
120	0.217335	0.219057			0.955632	0.845475
121	0.335109	0.328378			0.859399	0.992594
122	0.223158	0.223382			0.667134	0.645207
123	0.255381	0.254036			0.452669	0.437747
124	0.261568	0.28082			0.466616	0.359838
125	1.16376	1.33461			0.313212	0.343761
126	1.71603	1.9234			0.307766	0.29362
127	3.08508	3.11685			0.247864	0.230769
128	2.93673	4.08863			0.349427	0.338551
129	2.43871	2.53167			0.30005	0.290212
130	3.08134	3.94396			0.326449	0.330957
131	2.10519	1.69625			0.304935	0.291043
132	2.42952	2.09563			0.354877	0.357655
133	0.420166	0.429603			0.339429	0.326474
134	0.320526	0.33007			0.297133	0.272846
135	0.29702	0.305787			0.368807	0.359469
136	0.217413	0.221846			0.444026	0.435095
137	0.23558	0.234756			0.851771	0.796197
138	0.283488	0.286639			0.688868	0.732442
139	0.233991	0.218754			1.0626	0.943281
140	0.3214	0.305668			0.49839	0.489214
141	0.285597	0.318787			0.887509	0.523014
142	0.325679	0.358602			0.326001	0.317313
143	0.310313	0.300343			0.302115	0.31914
144	0.287769	0.285153			0.285076	0.27779
145	0.286019	0.303666			0.366337	0.360606
146	0.301225	0.303372			0.367613	0.368901
147	0.216861	0.206143			0.370657	0.361471
148	0.29128	0.288856			0.351997	0.344183
149	0.261654	0.261123			0.257066	0.254752
150	0.223886	0.219789			0.278516	0.273478
151	0.330308	0.323899			0.296936	0.283887
152	0.252277	0.223241			0.343085	0.340624
153	0.220351	0.21291			0.354078	0.347376
154	0.213334	0.219177			0.297562	0.288498
155	0.242313	0.2223			0.250842	0.238357
156	0.240908	0.237055			0.343167	0.334926
157	0.223027	0.228506			0.399747	0.376817
158	0.269668	0.254104			0.572435	0.422445
159	0.300782	0.303766			0.479359	0.521628
160	0.305914	0.318289			0.586112	0.571314
161	0.258801	0.270436			0.990481	0.880848
162	0.415281	0.429705			0.5135	0.481856
163	0.428955	0.457497			1.00687	0.774767
164	0.328868	0.320723			0.726429	0.5568
165	0.243939	0.24478			0.272636	0.267891
166	0.252956	0.257904			0.254842	0.246385
167	0.29435	0.302889			0.316677	0.316807
168	0.331531	0.325177			0.253688	0.235404
169	0.275709	0.309213			0.227127	0.221724
170	0.293383	0.292548			0.251932	0.265316
171	0.319901	0.325004			0.255038	0.256461
172	0.242315	0.253851			0.307252	0.288497
173	0.244449	0.224817			0.346125	0.346146
174	0.258667	0.256395			0.337417	0.329729
175	0.222704	0.223628			0.573666	0.559749
176	0.240401	0.244419			0.463202	0.396714
177	0.257209	0.253048			0.626359	0.490998
178	0.245524	0.242647			1.11256	0.977188
179	0.330093	0.32823			0.279718	0.260681
180	0.285361	0.288907			0.376048	0.368441
181	0.199793	0.199137			0.324215	0.312575
182	0.194961	0.198042			0.34974	0.341051
183	0.196795	0.195434			0.364697	0.352106
184	0.321807	0.32034			0.568733	0.588575
185	0.205809	0.217429			0.868907	1.16086
186	0.313608	0.314895			0.78851	1.17475
187	0.250211	0.219401			1.62467	1.46892
188	0.200075	0.200792
189	0.287507	0.306583
190	0.208417	0.21203
191	0.211373	0.215194
192	0.336761	0.333339
193	0.189183	0.201809
194	0.287641	0.300151
195	0.328257	0.327132
196	0.325705	0.325221
197	0.225454	0.218555
198	0.338109	0.333273
199	0.335252	0.329555
200	0.299153	0.287154
201	0.220488	0.230007
202	0.214299	0.225165
203	0.339618	0.336591
204	0.371451	0.365914
205	0.585636	0.449223
206	0.336251	0.333179
207	0.230598	0.259827
208	0.236103	0.223211
209	0.254825	0.256663
210	0.747463	0.529808
211	0.815175	0.572738
212	0.919203	0.465854
213	1.34841	0.887931
214	1.44753	0.798234
215	1.85666	1.15313
216	1.25919	0.600741
217	1.43783	0.857228
218	1.15629	1.16132
219	0.690875	0.914545
220	0.50367	0.640337
221	0.540886	0.531356
222	0.575054	0.888372
223	0.648006	0.764144
224	0.643716	0.773384
225	1.57849	1.3135
226	1.17217	1.20086
227	1.0634	1.07299
228	1.20366	1.23001
229	0.906992	1.04622
230	0.60216	0.663585
231	0.500237	0.502932
232	0.443913	0.471158
233	0.382883	0.398458
234	0.239315	0.239999
235	0.249689	0.258149
236	0.338829	0.339494
237	0.330967	0.32859
238	0.231961	0.245855
239	0.371368	0.462863
240	0.440302	0.403783
241	0.642377	0.611588
242	0.383346	0.402849
243	0.910124	0.738717
244	0.49122	0.483773
245	0.618547	0.616321
246	0.591157	0.654757
247	0.483125	0.602121
248	0.548318	0.827176
249	0.801387	0.717094
250	0.328965	0.352697
251	0.349755	0.357318
252	0.293816	0.326751
253	0.494059	0.419053
254	0.342205	0.35144
255	0.47069	0.397164
256	0.481041	0.492222
257	1.4581	1.47601
258	0.691272	0.501913
259	0.323942	0.309675
260	0.355399	0.344378
261	0.402992	0.423195
262	0.881651	1.74194
263	0.661113	0.605762
264	0.619913	0.551236
265	0.225732	0.220777
266	0.227432	0.240943
267	0.358157	0.322856
268	0.196621	0.204479
269	0.314713	0.32136
270	0.19762	0.199568
271	0.197496	0.205648
272	0.217694	0.216506
273	0.323412	0.321427
274	0.318984	0.32097
275	0.20267	0.207072
276	0.338782	0.337104
277	0.300889	0.288996
278	0.230994	0.231038
279	0.320847	0.322903
280	0.19631	0.191625
281	0.216568	0.217465
282	0.18813	0.192988
283	0.197957	0.209391
284	0.335508	0.321187
285	0.323966	0.320216
286	0.320139	0.321322
287	0.321648	0.310435
288	0.300399	0.266769
289	0.285385	0.286392
290	0.287919	0.291521
291	0.269969	0.263244
292	0.264582	0.281476
293	0.242783	0.228822
294	0.330868	0.328189
295	0.221796	0.223954
296	0.245746	0.250603
297	0.909701	0.376514
298	0.882406	0.633832
299	0.47598	0.89811
300	0.676657	1.4085
301	1.07178	1.35406
302	1.06421	1.74348
303	1.0462	1.39895
304	0.83463	0.63464
305	0.447026	0.446041
306	0.261715	0.250262
307	0.20183	0.204294
308	0.194322	0.199727
309	0.207179	0.205066
310	0.25758	0.258116
311	0.336377	0.3315
312	0.212413	0.210251
313	0.529662	0.420978
314	0.479523	0.527799
315	0.33508	0.325021
316	0.384096	0.785548
317	0.340094	0.372798
318	0.569806	1.16267
319	0.447302	0.451496
320	0.456608	0.465825
321	0.56457	0.590866
322	0.428353	0.459387
323	0.889652	0.972344
324	0.307942	0.312611
325	0.283847	0.285304
326	0.239639	0.242367
327	0.239876	0.261902
328	0.27206	0.287069
329	0.205632	0.211183
330	0.246961	0.222291
331	0.205492	0.198294
332	0.310288	0.3152
333	0.26418	0.272957
334	0.296697	0.296937
335	0.231826	0.218951
336	0.200316	0.198993
337	0.261447	0.243284
338	0.238727	0.239047
339	0.288754	0.287449
340	0.308525	0.316326
341	0.326522	0.33543
342	0.252411	0.234286
343	0.22016	0.207886
344	0.228825	0.260178
345	0.307249	0.312109
346	0.317044	0.308491
347	0.253725	0.254394
348	0.901199	0.802531
349	1.34899	1.377
350	0.803541	0.808332
351	0.942692	1.00321
352	0.376718	0.345557
353	0.244465	0.24691
354	0.328614	0.346889
355	0.31054	0.320996
356	0.231309	0.229585
357	0.223347	0.218435
358	0.318443	0.319773
359	0.197118	0.20865
360	0.230309	0.213542
361	0.326503	0.336317
362	0.282343	0.28233
363	0.228539	0.209498
364	0.220175	0.228385
365	0.208947	0.214233
366	0.314094	0.320151
367	0.228983	0.238773
368	0.334554	0.339456
369	0.261006	0.271634
370	0.325985	0.330109
371	0.206955	0.209002
372	0.287258	0.293842
373	0.19618	0.206099
374	0.193969	0.194806
375	0.236617	0.237508
376	0.325907	0.321084
377	0.313976	0.329719
378	0.215963	0.238781
379	0.204985	0.208943
380	0.283075	0.295437
381	0.322078	0.321419
382	0.266769	0.27715
383	0.223574	0.229417
384	0.248829	0.235552
385	0.234457	0.241082
386	0.243608	0.251547
387	0.213505	0.217921
388	0.327734	0.330816
389	1.30232	1.21429
390	1.04044	0.986248
391	0.823448	0.877587
392	0.602967	0.618851
393	0.990785	0.954683
394	0.651838	0.859771
395	0.511875	0.609571
396	0.275479	0.296023
397	0.222091	0.227192
398	0.22202	0.228831
399	0.250319	0.290158
400	0.299229	0.299672
401	0.35439	0.322951
402	0.241474	0.22973
403	0.297353	0.293459
404	0.258251	0.257148
405	0.290903	0.294022
406	0.322883	0.321863
407	0.293826	0.277226
408	0.219249	0.222352
409	0.33372	0.336577
410	0.31608	0.319061
411	0.21097	0.223617
412	0.318129	0.321082
413	0.223494	0.237529
414	0.268376	0.268437
415	0.203668	0.20598
416	0.31627	0.306624
417	0.316306	0.32338
418	0.198104	0.205619
419	0.231934	0.22203
420	0.332052	0.338685
421	0.197951	0.200771
422	0.279075	0.282231
423	0.255907	0.262235
424	0.330184	0.329758
425	0.211794	0.220188
426	0.398782	0.782316
427	0.403615	0.40269
428	0.483148	1.49597
429	0.424361	0.499085
430	0.535331	0.799146
431	0.336848	0.345054
432	0.283157	0.296601
433	0.331066	0.328823
434	0.273431	0.289851
435	0.209748	0.209031
436	0.318099	0.321242
437	0.320093	0.310317
438	0.19021	0.191312
439	0.198568	0.20368
440	0.30895	0.308
441	0.19672	0.21326
442	0.287671	0.286962
443	0.326203	0.332129
444	0.318918	0.320585
445	0.329472	0.33224
446	0.192969	0.211656
447	0.233697	0.226588
448	0.320987	0.320445
449	0.238209	0.204618
450	0.313867	0.317606
451	0.203382	0.212758
452	0.317792	0.317708
453	0.327505	0.336033
454	0.294157	0.299485
455	0.318323	0.323266
456	0.291932	0.293969
457	0.218035	0.225287
458	0.243915	0.223167
459	0.302064	0.301699
460	0.231731	0.262989
461	0.228522	0.219069
462	0.26083	0.269965
463	0.330866	0.324122
464	0.256341	0.258817
465	0.241906	0.238525
466	0.246536	0.236412
467	0.309715	0.309228
468	0.340384	0.338354
469	0.325961	0.329282
470	0.295111	0.289867
471	0.300183	0.30297
472	0.243202	0.253411
473	0.324465	0.329165
474	0.300732	0.301428
475	0.32513	0.333535
476	0.209647	0.212407
477	0.246303	0.250057
478	0.289223	0.292214
479	0.243444	0.234696
480	0.312962	0.303354
481	0.327154	0.337812
482	0.307241	0.289399
483	0.297267	0.302076
484	0.242186	0.248597
485	0.253897	0.268367
486	0.263222	0.252944
487	0.247457	0.236248
488	0.351926	0.343467
489	0.264855	0.258952
490	0.296766	0.306042
491	1.02254	1.1533
492	1.85804	1.87463
493	2.47432	2.30118
494	3.77082	3.92908
495	2.67199	2.74843
496	2.85817	3.45225
497	2.2696	2.56478
498	2.09125	2.02776
499	1.97594	2.86937
500	1.70655	3.02246
501	1.77249	3.69986
502	0.978202	1.30129
503	0.986692	0.841328
504	0.756838	0.852197
505	0.716745	0.855193
506	0.92956	0.88525
507	0.570321	0.640218
508	0.524006	0.541535
509	0.470662	0.757377
510	0.503043	0.465581
511	0.479056	0.448796
512	0.29446	0.296613
513	0.190115	0.197922
514	0.201967	0.213912
515	0.272393	0.279079
516	0.283509	0.292839
517	0.322897	0.327757
518	0.187004	0.196288
519	0.214068	0.223781
520	0.242786	0.255216
521	0.205093	0.209117
522	0.318138	0.319887
523	0.232571	0.232892
524	0.33094	0.335767
525	0.263829	0.271026
526	0.328982	0.337985
527	0.209158	0.203875
528	0.201246	0.212675
529	0.330177	0.336098
530	0.329088	0.341081
531	0.275089	0.280666
532	0.272948	0.273948
533	0.196729	0.206687
534	0.33035	0.33424
535	0.2913	0.297226
536	0.31009	0.326728
537	0.324588	0.334629
538	0.333197	0.343727
539	0.219135	0.223359
540	0.283023	0.295565
541	0.225832	0.22339
542	0.337716	0.323919
543	0.234105	0.254257
544	0.280464	0.287912
545	0.233726	0.238551
546	0.218657	0.224956
547	0.318922	0.327919
548	0.237859	0.238239
549	0.238012	0.237971
550	0.278983	0.299836
551	0.347283	0.397366
552	1.18016	1.08533
553	0.979372	1.31975
554	1.00218	0.751634
555	0.993752	0.933112
556	0.621521	0.550981
557	0.685547	0.685871
558	0.60438	0.44075
559	0.328448	0.347404
560	0.535429	0.591897
561	0.764517	0.498943
562	2.3328	0.711153
563	0.564925	0.493373
564	0.614464	0.610492
565	0.378878	0.383952
566	0.671844	0.479555
567	0.720913	0.749918
568	0.440823	0.417234
569	0.419071	0.411789
570	0.328448	0.335454
571	0.228706	0.216135
572	0.206195	0.216163
573	0.227781	0.237783
574	0.320803	0.323367
575	0.318196	0.314819
576	0.299138	0.299274
577	0.326315	0.328553
578	0.307025	0.310194
579	0.204555	0.211512
580	0.202852	0.206652
581	0.199373	0.208863
582	0.195727	0.195417
583	0.276281	0.285454
584	0.310859	0.322055
585	0.193646	0.195608
586	0.270845	0.292796
587	0.209352	0.217431
588	0.583825	0.459337
589	0.47928	0.603381
590	0.369022	0.381335
591	0.364487	0.37918
592	0.418255	0.441602
593	0.381638	0.341783
594	0.312495	0.321419
595	0.22593	0.236097
596	0.2027	0.199541
597	0.329236	0.333598
598	0.192317	0.199518
599	0.308502	0.31588
600	0.335321	0.342162
601	0.204459	0.211617
602	0.316252	0.318591
603	0.217462	0.225012
604	0.266431	0.265756
605	0.193646	0.19202
606	0.277127	0.279615
607	0.221172	0.220535
608	0.215789	0.231841
609	0.210967	0.2171
610	0.252287	0.251299
611	0.214082	0.217943
612	0.287598	0.28565
613	0.323451	0.303605
614	0.352029	0.303209
615	0.28679	0.29746
616	0.265776	0.27637
617	0.306096	0.315394
618	0.71297	0.904163
619	0.561059	0.69995
620	0.851934	1.01948
621	0.722404	0.994679
622	1.05569	2.33077
623	0.752713	0.837002
624	0.460613	0.828665
625	1.19618	1.19662
626	0.41981	0.504914
627	0.26686	0.280577
628	0.263993	0.269146
629	0.234228	0.228726
630	0.235872	0.240798
631	0.234003	0.233658
632	0.210593	0.211708
633	0.207683	0.198396
634	0.317891	0.309806
635	0.190896	0.199949
636	0.321821	0.270117
637	0.30422	0.308331
638	0.320097	0.320217
639	0.322388	0.330024
640	0.317534	0.318876
641	0.308842	0.312748
642	0.217481	0.221612
643	0.321816	0.320367
644	0.233648	0.213539
645	0.276293	0.272663
646	0.292222	0.284399
647	0.202314	0.237149
648	0.324442	0.331712
649	0.325951	0.334648
650	0.235625	0.216027
651	0.295659	0.324202
652	0.326881	0.326062
653	0.337536	0.334649
654	0.269861	0.255399
655	0.515952	0.427907
656	0.398025	0.403925
657	0.330345	0.349714
658	0.308056	0.310713
659	0.870269	1.33606
660	1.14662	0.793299
661	0.328145	0.330681
662	0.303609	0.307754
663	0.412826	0.418996
664	0.381607	0.408364
665	0.402563	0.392638
666	0.482156	0.454356
667	0.510417	0.448477
668	0.837176	0.955112
669	1.06164	0.402664
670	0.540072	0.537881
671	0.675744	0.871684
672	0.23989	0.246299
673	0.330585	0.333387
674	0.322268	0.327465
675	0.207247	0.203653
676	0.24245	0.237934
677	0.268646	0.270263
678	0.334959	0.323851
679	0.253344	0.255991
680	0.23081	0.239906
681	0.237968	0.256342
682	0.40691	0.85772
683	0.367684	0.462344
684	0.581595	0.549662
685	0.222795	0.21831
686	0.297322	0.306559
687	0.29288	0.2849
688	0.300604	0.298094
689	0.327671	0.320959
690	0.327021	0.326747
691	0.239485	0.252909
692	0.228827	0.262031
693	0.341973	0.346515
694	0.324815	0.3597
695	0.383223	1.1448
696	0.395138	0.468075
697	0.289867	0.284051
698	0.321481	0.337562
699	0.331607	0.333286
700	0.324358	0.32399
701	0.290865	0.278202
702	0.329233	0.32709
703	0.313681	0.320701
704	0.331488	0.323859
705	0.32897	0.328808
706	0.278697	0.267513
707	0.324307	0.322838
708	0.314607	0.313144
709	0.26086	0.262179
710	0.309578	0.3107
711	0.199139	0.222895
712	0.223089	0.228226
713	0.312138	0.311069
714	0.225027	0.225898
715	0.27693	0.278466
716	0.269381	0.281025
717	0.280468	0.283931
718	0.283129	0.274484
719	0.206363	0.200404
720	0.220842	0.227362
721	0.281389	0.316333
722	0.286177	0.285999
723	0.278634	0.285471
724	0.19894	0.212065
725	0.329156	0.325767
726	0.215476	0.218112
727	0.31425	0.312096
728	0.274604	0.299698
729	0.309847	0.29297
730	0.274518	0.261062
731	0.264947	0.281509
732	0.293692	0.285078
733	0.238807	0.228362
734	0.227452	0.21134
735	0.279083	0.289303
736	0.329237	0.319704
737	0.221921	0.210212
738	0.231047	0.225532
739	0.28629	0.272113
740	0.299698	0.29961
741	0.258732	0.224114
742	0.21969	0.21687
743	0.310205	0.309889
744	0.308852	0.298111
745	0.311442	0.314607
746	0.926098	0.91343

## Sheet: SupFig2D-RMSD-100ns
Time (ns)	Chain A	Chain B	Chain C	Chain D	Chain E	Chain F	Global
0	3.6e-05	3.1e-05	2.1e-05	2.3e-05	3.6e-05	1.8e-05	2.3e-05
0.1	0.73875	0.84725	0.91586	1.69838	1.04456	0.97164	0.92818
0.2	0.80925	0.81474	0.96597	1.30647	1.01912	1.01555	0.90385
0.30001	0.86034	0.88163	1.14131	1.23135	1.03269	1.08405	0.96342
0.40001	0.90993	0.85402	1.17647	1.48429	1.06983	1.21134	1.0109
0.50001	0.87824	0.8423	1.09	1.67013	1.07414	1.37507	1.01424
0.60001	0.88682	0.8276	1.52909	1.50528	0.91649	1.0325	0.96491
0.70001	0.86779	0.80924	2.11557	1.64001	0.98833	0.91774	1.01962
0.80002	0.81195	0.84835	1.47595	1.61042	0.96217	1.01514	0.95474
0.90002	0.87392	0.91199	1.25295	1.83149	1.0745	0.95524	1.0071
1.00002	0.86647	0.8773	1.45719	1.96205	1.05488	0.89212	1.00979
1.10002	0.87921	0.89409	1.7581	1.77229	1.12296	0.97457	1.05089
1.20002	0.83964	0.91491	1.66195	1.84716	1.09673	1.0019	1.03146
1.30003	0.90861	0.97856	1.58625	2.2693	1.06922	0.97531	1.10022
1.40003	0.87888	0.92864	2.23561	2.27374	1.01229	1.15794	1.14973
1.50003	0.96453	0.99364	1.97301	2.57053	1.06663	1.06332	1.18606
1.60003	0.90929	1.06889	1.65597	2.23357	1.05351	1.29991	1.16931
1.70003	0.90743	1.00897	2.34196	2.63043	0.99424	1.34132	1.26519
1.80004	0.93531	0.87973	1.69739	2.43963	0.99618	1.39366	1.15128
1.90004	0.94652	0.97864	1.43231	1.63223	1.15439	1.34765	1.10609
2.00004	0.88861	0.99146	1.41593	2.2777	1.11276	1.36019	1.14264
2.10004	0.98632	0.97044	1.47946	2.16415	1.06353	1.46066	1.15863
2.20004	0.9185	1.01064	1.66114	2.16367	1.0669	1.56463	1.17766
2.30005	0.92148	0.97604	1.86793	2.26691	1.1011	1.48139	1.1841
2.40005	0.94083	1.05735	1.58622	2.0148	1.18238	1.75707	1.22305
2.50005	0.89855	1.00236	1.58537	2.45888	1.19756	1.49223	1.19984
2.60005	0.9394	0.97578	1.37771	2.30949	1.1858	1.4792	1.16837
2.70005	0.85044	1.02808	1.53557	2.44994	1.23178	1.4941	1.2084
2.80006	0.97857	1.03976	1.37878	2.858	1.23523	1.7789	1.31433
2.90006	0.96735	1.0064	1.56554	2.92534	1.27369	1.47532	1.28541
3.00006	1.04431	0.94993	1.52448	2.38769	1.23505	1.32221	1.20594
3.10006	0.91425	0.84504	1.88066	2.25225	1.11927	1.50703	1.15086
3.20006	0.94779	0.87916	1.6776	1.98604	1.12453	1.69776	1.1612
3.30007	0.939	0.97696	1.79631	2.28623	1.11473	1.97264	1.26751
3.40007	0.88302	1.08585	1.63791	2.28332	1.273	1.73311	1.24966
3.50007	0.89045	1.03674	1.68146	2.27932	1.11738	1.92189	1.25428
3.60007	0.8868	0.92736	1.53275	2.76504	1.12234	1.90865	1.27398
3.70007	0.90301	0.94467	1.48972	2.48285	1.14587	2.15284	1.28409
3.80008	0.87598	0.96616	1.39429	2.4835	1.29531	2.08035	1.28205
3.90008	0.8342	0.94825	1.78127	1.93229	1.27479	1.91628	1.19973
4.00008	0.87069	0.92154	2.00043	2.14793	1.30773	1.73082	1.21832
4.10008	0.86893	0.88928	1.97486	1.8177	1.30461	1.88551	1.20345
4.20008	0.89241	0.91257	1.87133	1.82418	1.25899	1.77183	1.17899
4.30009	0.89404	0.96798	1.77761	1.56752	1.25553	1.92463	1.19541
4.40009	0.92708	0.97181	1.81596	1.96504	1.14794	1.80421	1.19892
4.50009	0.95211	1.0144	2.15325	1.748	1.13904	1.73582	1.21458
4.60009	1.01229	0.98384	2.88044	1.56609	1.27189	1.89391	1.34771
4.70009	0.90913	1.02269	3.33076	1.55353	1.19122	1.69772	1.35878
4.8001	0.94076	1.00013	3.24162	1.85434	1.14845	1.60912	1.35331
4.9001	0.99232	1.05279	3.48437	1.68622	1.16961	1.64662	1.39495
5.0001	1.06075	0.97875	3.27344	1.54572	1.11713	1.6492	1.35823
5.1001	0.94268	1.03905	3.25026	1.49226	1.155	1.77105	1.36313
5.2001	0.97547	1.16285	3.22594	1.59526	1.14127	1.62576	1.38874
5.30011	1.06671	1.13994	3.3012	1.85549	1.11181	1.58204	1.41474
5.40011	0.9303	1.15058	3.42675	1.72096	1.18068	1.66681	1.41481
5.50011	0.96039	1.1631	3.42571	1.76406	1.1814	1.77788	1.44224
5.60011	1.01867	1.09043	3.64021	1.67609	1.15826	1.62877	1.43997
5.70011	1.013	1.00239	2.98993	1.79344	1.19522	1.50018	1.32648
5.80012	1.01153	1.07446	2.8829	1.94829	1.17595	1.90486	1.3913
5.90012	0.96202	1.04355	2.62629	2.25366	1.18019	1.82209	1.34193
6.00012	0.96447	1.14108	3.27746	1.82462	1.18639	1.78822	1.40163
6.10012	1.01808	1.03676	3.25711	1.73595	1.15632	1.89075	1.40396
6.20012	0.97304	0.97822	3.5676	1.76606	1.17556	1.72902	1.38474
6.30013	0.91597	1.01461	3.44697	1.67979	1.18231	1.89744	1.39015
6.40013	0.94152	0.95383	3.65699	1.76234	1.16124	1.62153	1.37633
6.50013	0.95433	1.01734	3.42021	1.7598	1.27707	1.50702	1.34682
6.60013	0.98303	0.96091	4.17262	1.78987	1.16788	1.71197	1.47564
6.70013	0.96843	0.95134	3.90784	1.64864	1.04538	1.635	1.40274
6.80014	0.98031	1.02997	3.82607	1.7713	1.01974	1.85931	1.4474
6.90014	0.9657	1.06427	3.4273	1.68131	1.18317	1.91069	1.42353
7.00014	0.98102	0.99743	3.26676	1.74694	1.47414	1.81874	1.40254
7.10014	0.99356	1.03101	3.41492	2.16968	1.36789	1.87708	1.45894
7.20014	0.9588	1.03638	3.12403	1.66454	1.42103	2.00736	1.39904
7.30015	1.00112	0.94522	3.03045	1.66107	1.39454	1.93858	1.35819
7.40015	0.98619	0.9879	2.64191	1.7813	1.37278	1.84701	1.3059
7.50015	1.06819	0.9437	2.96553	2.07775	1.36348	1.8318	1.37679
7.60015	1.0081	0.94916	2.93225	1.86399	1.39947	1.87436	1.34395
7.70015	0.9796	0.95912	2.7856	1.75138	1.2612	1.93714	1.31991
7.80016	1.10294	1.07073	2.88413	1.81561	1.2728	1.92284	1.3971
7.90016	1.19322	0.97365	2.95244	2.00158	1.25432	1.91044	1.42018
8.00016	1.1957	1.01073	2.84947	1.66613	1.14897	1.78871	1.3612
8.10016	1.05623	1.00716	3.09822	1.78907	1.41202	1.91418	1.39701
8.20016	1.01221	1.01208	2.93352	1.98024	1.23238	1.95235	1.37754
8.30017	1.01632	0.98071	2.70362	1.80763	1.20118	1.57004	1.25742
8.40017	0.97761	1.00924	2.60418	1.60924	1.1339	1.77866	1.25465
8.50017	0.95862	1.01601	2.73396	1.61601	1.35778	1.88827	1.30787
8.60017	0.996	1.11619	2.49745	1.75366	1.37959	1.74694	1.31461
8.70017	1.02388	1.20013	2.39214	1.6903	1.30828	1.92166	1.35847
8.80018	0.97924	1.14765	2.63145	1.83185	1.40791	1.67862	1.34541
8.90018	0.94861	1.18839	2.54514	1.68963	1.34252	1.6947	1.33065
9.00018	0.97592	1.28579	2.71359	1.73637	1.31909	1.64354	1.36631
9.10018	1.01863	1.26763	3.00033	1.72926	1.33354	1.8048	1.42676
9.20018	0.92902	1.2724	2.7957	1.88008	1.28983	1.73674	1.38068
9.30019	1.00194	1.29344	3.14822	1.72542	1.1808	2.04074	1.47397
9.40019	1.0307	1.23385	3.19241	1.82949	1.25383	1.82609	1.45299
9.50019	1.03168	1.17233	3.29842	1.84161	1.19043	1.89923	1.4445
9.60019	0.99267	1.11154	3.06503	1.85294	1.19349	1.73753	1.36636
9.70019	1.01228	1.2132	3.58204	1.8963	1.18119	2.08075	1.51662
9.8002	1.00879	1.12634	3.26134	2.11646	1.18238	1.86146	1.43196
9.9002	0.99186	1.14251	3.22736	2.01647	1.19189	1.89716	1.42775
10.0002	0.99785	1.21453	3.43564	1.80257	1.19198	1.90291	1.45583
10.1002	0.98713	1.07181	3.50599	1.65163	1.36624	1.94203	1.43484
10.2002	1.06045	1.07981	3.58652	1.85832	1.40068	1.81309	1.46063
10.3002	1.05614	1.07935	3.46617	2.05881	1.25873	1.7467	1.45085
10.4002	1.01758	1.09517	3.38687	1.86493	1.13798	1.84992	1.4261
10.5002	1.08221	1.16086	3.51712	1.86606	1.153	1.95381	1.48084
10.6002	1.09042	1.20406	3.24695	1.77975	1.13692	1.85498	1.44126
10.7002	1.05996	1.07594	3.35465	1.54486	1.10634	1.98035	1.41676
10.8002	0.98986	1.0868	3.5796	1.56024	1.12048	1.92228	1.41677
10.9002	1.03519	1.13682	3.69405	1.92229	1.16774	1.72374	1.46122
11.0002	0.97732	1.10479	3.69002	1.84961	1.13419	1.71239	1.42517
11.1002	0.99011	1.07314	3.33028	1.49572	1.08877	1.85661	1.37828
11.2002	1.00112	1.12759	3.50759	1.86561	1.17186	1.91643	1.443
11.3002	0.98217	1.09129	3.48447	2.17987	1.21058	1.91952	1.45754
11.4002	0.98744	1.15349	3.68373	1.98831	1.25326	1.86595	1.49037
11.5002	0.96115	1.12515	3.58142	2.14935	1.40124	1.8171	1.47606
11.6002	1.03825	1.18994	4.03978	1.993	1.29849	1.95455	1.56787
11.7002	1.02197	1.17601	3.67324	1.71612	1.31622	1.86697	1.4901
11.8002	0.96706	1.13655	3.62524	2.38617	1.42044	1.85225	1.50682
11.9002	1.0165	1.18805	3.47943	2.3371	1.26148	1.89435	1.51558
12.0002	1.00278	1.09413	3.57804	2.57763	1.3043	1.86527	1.49413
12.1002	1.07607	1.06062	3.42989	2.32403	1.64982	1.93578	1.52511
12.2002	1.08603	1.06226	3.59542	2.42991	1.4545	1.75145	1.51923
12.3002	1.07576	1.08953	3.69477	2.47502	1.48986	1.81189	1.56092
12.4002	1.00405	1.167	3.81816	2.76186	1.53222	1.83864	1.59923
12.5003	1.03877	1.09246	3.61061	2.65563	1.48336	1.68728	1.53166
12.6003	0.9978	1.08792	3.51719	2.17469	1.65955	1.68975	1.48721
12.7003	1.01058	1.10914	4.30595	2.22683	1.5078	1.83628	1.60821
12.8003	1.02875	1.06039	3.74872	2.416	1.41688	1.96753	1.52596
12.9003	1.0255	1.08952	4.01961	2.29326	1.3571	1.96773	1.56249
13.0003	0.9466	1.04711	3.8146	2.10196	1.31918	2.10127	1.5074
13.1003	0.96865	1.11679	3.87978	1.8516	1.35049	2.08887	1.52486
13.2003	0.95446	1.11809	3.77369	1.88969	1.27577	1.91623	1.48693
13.3003	0.99233	1.08702	4.1173	1.81316	1.54507	1.92588	1.55771
13.4003	0.9976	1.09359	4.12531	1.87081	1.47935	2.10527	1.58077
13.5003	0.98979	1.18569	3.71552	1.9505	1.24071	1.93694	1.49996
13.6003	0.96074	1.155	3.76353	1.81573	1.26474	1.77096	1.45988
13.7003	0.99031	1.22513	3.61846	2.04099	1.25022	1.84219	1.48893
13.8003	0.9801	1.27333	3.74328	1.75908	1.37011	1.9543	1.52357
13.9003	0.91562	1.16097	3.3828	1.42715	1.36271	2.04586	1.42412
14.0003	0.96647	1.17856	3.92154	1.57673	1.22594	2.16353	1.5294
14.1003	0.94665	1.1561	3.74825	1.49787	1.30718	1.91678	1.48311
14.2003	0.94176	1.15442	3.91197	1.51198	1.22755	1.96313	1.4958
14.3003	0.99463	1.12468	4.03701	1.37208	1.27421	1.89019	1.50195
14.4003	0.97932	1.10483	3.99166	1.50108	1.06281	1.73599	1.44669
14.5003	0.9605	1.09112	3.52723	1.46844	1.11126	1.85491	1.40054
14.6003	0.98492	1.06219	3.27861	1.59697	1.14412	1.8462	1.37177
14.7003	0.96799	1.13279	2.52157	1.58448	1.15148	1.54731	1.25642
14.8003	0.96463	1.11034	2.40622	1.81987	1.12783	1.5935	1.2537
14.9003	0.95326	1.16684	2.53359	2.0365	1.17755	1.66575	1.31688
15.0003	0.92307	1.1429	2.63213	2.45593	1.12382	1.88094	1.36967
15.1003	0.97786	1.12198	2.90027	2.58621	1.118	1.93865	1.43643
15.2003	0.98748	1.09538	2.62524	2.44139	1.13723	2.03835	1.40069
15.3003	0.98792	1.15269	2.77219	2.75364	1.07528	1.91289	1.44053
15.4003	0.98463	1.1614	2.93665	2.38412	1.11633	1.90018	1.41471
15.5003	0.96015	1.16323	2.75085	1.81109	1.29871	1.88139	1.36014
15.6003	0.97455	1.13138	2.59922	1.75934	1.28707	1.98478	1.3446
15.7003	0.99928	1.12419	2.66328	2.18862	1.25861	1.94586	1.37692
15.8003	1.01601	1.16702	2.99121	2.63009	1.45019	1.99151	1.48717
15.9003	1.01552	1.13924	2.9036	2.48057	1.48036	1.94731	1.45506
16.0003	1.02615	1.12094	2.6847	2.33059	1.60762	1.96162	1.42922
16.1003	1.09826	1.19025	2.652	2.3737	1.78669	1.93101	1.48776
16.2003	1.05251	1.25459	2.88843	1.92938	1.58252	1.99307	1.47486
16.3003	1.05813	1.19407	3.91419	1.97031	1.78988	2.03895	1.60826
16.4003	1.07436	1.1697	3.16672	2.04227	1.55274	2.04555	1.49362
16.5003	1.01893	1.2522	2.8852	2.21109	1.48231	1.8746	1.46063
16.6003	1.0037	1.27119	3.45781	2.37791	1.60506	1.94816	1.57196
16.7003	1.04339	1.24522	3.40711	2.25402	1.7587	1.88973	1.57224
16.8003	0.99581	1.32463	3.31612	2.30907	1.81321	1.78664	1.56443
16.9003	1.04735	1.23416	3.1835	2.13414	1.86894	1.40394	1.47628
17.0003	1.0259	1.19969	3.41974	2.05589	1.91967	1.53	1.50268
17.1003	1.03158	1.07616	3.54648	2.10173	1.94157	1.37155	1.48879
17.2003	1.06104	1.0837	3.79626	1.96297	2.00648	1.47624	1.53936
17.3003	0.9765	1.08652	3.89296	1.97693	1.83389	1.49359	1.5198
17.4003	1.04772	1.10727	3.81719	2.30709	2.05021	1.63239	1.58829
17.5004	1.01946	1.15402	3.82671	2.484	1.99045	1.5337	1.59109
17.6004	1.02502	1.14548	4.03977	2.65871	1.90892	1.60465	1.62284
17.7004	1.01463	1.11271	4.01148	2.09226	2.02821	1.45776	1.5702
17.8004	0.99757	1.06952	3.86447	2.01211	2.03153	1.32275	1.51301
17.9004	1.00182	1.02407	3.47909	2.18539	2.00012	1.44707	1.4694
18.0004	1.03077	1.13444	3.59296	1.85368	1.87785	1.48306	1.48509
18.1004	0.96229	1.21665	3.42849	2.28813	1.79206	1.44185	1.49038
18.2004	1.05052	1.06518	4.1366	2.29334	1.75163	1.59446	1.58244
18.3004	1.05356	1.0498	3.99223	2.27868	1.78142	1.56618	1.55771
18.4004	1.01788	1.10139	4.06458	1.83658	1.95356	1.45514	1.55391
18.5004	1.03507	1.08685	4.01736	2.15535	1.79329	1.54211	1.55749
18.6004	0.96406	1.08925	4.64366	2.30807	1.63564	1.48686	1.61899
18.7004	1.02016	1.12504	4.71066	2.17721	1.84816	1.47403	1.68213
18.8004	1.0345	1.0685	4.17665	2.39747	1.76858	1.27984	1.57837
18.9004	0.9912	1.00445	4.4404	2.24139	1.89111	1.23876	1.60113
19.0004	1.09727	1.08739	4.31719	1.96781	1.91425	1.13679	1.60252
19.1004	1.10276	1.03369	4.21508	1.9455	1.90632	1.05381	1.56062
19.2004	1.09037	1.1518	3.83495	2.14719	1.93988	1.17058	1.54169
19.3004	1.02974	1.06914	3.95081	2.41132	1.89043	1.02055	1.51389
19.4004	1.00269	1.12688	4.29437	2.79118	1.8569	1.10608	1.6166
19.5004	1.01485	1.10633	4.06057	2.84221	1.70088	1.13514	1.56436
19.6004	1.06858	1.22519	3.99937	2.67953	1.67269	1.14295	1.5789
19.7004	1.0251	1.20113	3.50625	1.86328	1.56399	1.2159	1.44074
19.8004	1.03028	1.10375	3.76924	2.47016	1.72904	1.14576	1.51493
19.9004	1.00087	1.11794	3.40986	2.41835	1.67688	1.10057	1.46122
20.0004	1.01619	1.15933	3.61498	2.0468	1.67821	1.16935	1.4725
20.1004	1.05911	1.18187	3.16975	2.69511	1.8087	1.07157	1.48891
20.2004	1.02792	1.26086	3.08062	2.43887	1.56846	1.03274	1.42368
20.3004	0.99568	1.3069	3.05018	2.20958	1.61872	1.11127	1.43832
20.4004	1.02678	1.28476	3.10488	1.8543	1.50918	1.02984	1.41233
20.5004	1.03364	1.26651	3.02087	1.96048	1.58806	0.99519	1.40477
20.6004	1.13206	1.14796	2.60393	2.17253	1.61517	1.11287	1.38176
20.7004	1.14483	1.00506	2.99768	2.43196	1.42642	1.00753	1.36813
20.8004	1.0636	1.04369	3.28105	2.32765	1.42739	1.15841	1.40426
20.9004	1.05876	0.97927	2.81247	1.97635	1.60761	1.02276	1.30533
21.0004	1.03159	1.01117	2.55444	2.70194	1.66191	1.06827	1.34876
21.1004	1.06441	0.9945	2.36899	2.0562	1.50796	1.13485	1.26316
21.2004	1.02602	1.06697	2.91101	2.34151	1.4629	1.10245	1.34515
21.3004	1.05048	1.07035	3.02343	2.35967	1.6711	1.09039	1.3999
21.4004	1.04508	1.0537	3.16349	1.93656	1.52448	1.01807	1.36746
21.5004	1.02092	1.08725	3.20489	1.88781	1.56994	1.05478	1.36061
21.6004	1.04627	1.02889	3.0604	1.80923	1.48236	1.13266	1.32342
21.7004	1.10618	1.03551	3.13132	1.9244	1.61622	1.1198	1.36771
21.8004	1.04901	1.03022	2.9722	1.92517	1.38185	1.18363	1.30022
21.9004	1.12696	1.03058	2.51635	1.99362	1.48115	1.14098	1.29139
22.0004	1.11673	1.07534	3.09993	1.91048	1.57281	1.09133	1.38545
22.1004	1.05902	0.99669	3.09921	1.94855	1.56562	1.002	1.32803
22.2004	1.04882	1.03797	3.31386	1.88443	1.59747	1.45529	1.41057
22.3004	1.02303	1.0366	3.5301	2.12641	1.48926	1.44834	1.42749
22.4004	0.99468	1.06581	3.65182	1.99566	1.61519	1.28415	1.44609
22.5005	1.09553	1.01867	3.61857	2.06017	1.73213	1.22019	1.46884
22.6005	1.09752	1.07237	3.25456	2.46748	1.62336	1.23987	1.45813
22.7005	1.10376	1.08803	3.34687	2.63913	1.54394	0.99527	1.45167
22.8005	1.13415	1.098	3.5839	3.06176	1.73492	1.10054	1.55203
22.9005	1.07513	1.05962	3.58034	2.20241	1.76046	1.09424	1.45095
23.0005	1.07834	1.08351	3.50646	2.2001	1.72457	1.15469	1.4376
23.1005	1.06488	1.05347	3.45159	2.53517	1.68342	1.40088	1.47278
23.2005	1.07862	1.13198	2.76739	2.2995	1.6964	1.31434	1.39979
23.3005	1.05361	1.21046	2.81107	2.86913	1.56685	1.46553	1.46513
23.4005	1.03725	1.23413	2.40791	2.30565	1.55652	1.34035	1.38579
23.5005	1.0677	1.25019	2.61488	2.69017	1.7492	1.26228	1.45311
23.6005	1.05188	1.2554	3.18872	2.48672	1.66577	1.6518	1.5255
23.7005	1.06349	1.21312	3.55999	2.51464	1.66535	1.51106	1.56166
23.8005	0.96944	1.28629	3.29763	2.46624	1.65077	1.49882	1.50056
23.9005	0.99013	1.35315	3.0941	2.59393	1.55958	1.7555	1.53285
24.0005	1.02964	1.23242	3.52523	2.3831	1.64437	1.68439	1.5302
24.1005	1.00229	1.37602	3.14159	2.08907	1.64266	1.45658	1.48001
24.2005	1.00175	1.36072	3.21273	2.16377	1.56912	1.88712	1.53134
24.3005	1.02157	1.27214	3.21167	1.89767	1.64288	1.88091	1.49666
24.4005	1.04234	1.32954	3.04882	1.93201	1.60919	1.80312	1.48688
24.5005	0.99257	1.19566	2.99806	2.13661	1.54263	1.80589	1.44272
24.6005	1.00235	1.16437	2.87661	2.18197	1.50284	1.75026	1.41139
24.7005	1.01396	1.22982	2.67302	2.18013	1.71016	1.69128	1.43722
24.8005	1.04644	1.21248	2.78117	2.16663	1.65112	1.86286	1.46126
24.9005	1.00526	1.17339	2.55566	2.12599	1.6282	1.86957	1.40919
25.0005	1.01772	1.24004	2.43674	2.14107	1.79956	1.76111	1.42924
25.1005	1.08367	1.31273	2.80033	2.27302	1.7857	1.70797	1.50997
25.2005	0.99108	1.28684	3.05193	2.10799	1.83373	1.77468	1.50486
25.3005	1.01588	1.25597	2.89047	2.02353	1.91179	1.64213	1.47348
25.4005	0.99606	1.27674	2.97878	2.09978	2.14388	1.73193	1.53735
25.5005	1.0509	1.25273	2.64967	2.03411	2.25437	1.95555	1.55828
25.6005	1.10422	1.26765	2.87613	2.16315	2.26365	1.68114	1.57371
25.7005	1.00509	1.21621	2.96143	2.08168	2.13381	2.06007	1.5523
25.8005	1.04458	1.3	3.00699	2.11644	1.95319	1.86567	1.53457
25.9005	0.97715	1.18723	3.02219	2.03459	1.85509	1.87962	1.47584
26.0005	0.98559	1.2295	2.86005	2.05467	1.92265	1.91498	1.48812
26.1005	0.96814	1.33823	2.83706	1.96798	1.91111	1.84551	1.50405
26.2005	0.9408	1.29534	3.13127	2.09578	1.86607	1.77878	1.50727
26.3005	0.97649	1.23661	3.62044	2.01222	2.17322	1.79389	1.5991
26.4005	0.99841	1.25928	3.46827	1.94437	1.90601	1.70669	1.54556
26.5005	0.98731	1.20808	3.42846	2.04847	2.14757	1.60436	1.54041
26.6005	0.95873	1.22273	3.44747	2.01595	1.97228	1.7326	1.53255
26.7005	1.08319	1.20172	3.38151	2.05828	1.81902	1.60234	1.51321
26.8005	1.0275	1.22457	3.45267	2.17459	1.96786	1.65946	1.55929
26.9005	1.00305	1.20128	3.48288	2.08828	1.78739	1.73879	1.53646
27.0005	1.0461	1.17452	3.20558	2.33489	2.01624	1.65142	1.52576
27.1005	1.03166	1.28214	3.27411	2.39558	1.96159	1.84215	1.58792
27.2005	0.99257	1.1937	2.98449	2.31228	1.83457	1.71875	1.47357
27.3005	1.0097	1.26425	3.39006	2.35165	1.81644	1.89256	1.56596
27.4005	1.04699	1.29234	3.22083	2.15983	1.32156	1.9048	1.49555
27.5006	1.00462	1.24668	3.08902	2.17085	1.44494	1.77866	1.45487
27.6006	1.02989	1.25645	3.02275	2.22039	1.53849	1.5691	1.4398
27.7006	0.97867	1.2886	3.16157	2.02639	1.73298	1.42037	1.4504
27.8006	1.0066	1.22961	3.14481	2.02538	1.82482	1.64457	1.47173
27.9006	1.04093	1.17172	3.04551	2.12703	1.98895	1.55517	1.47229
28.0006	1.03858	1.17632	3.23105	2.28363	1.62485	1.74432	1.49113
28.1006	1.01115	1.22887	3.1944	2.03464	1.86951	1.91586	1.52693
28.2006	0.9446	1.04492	3.63012	2.06493	1.75401	1.94573	1.50427
28.3006	0.94938	1.17339	3.34521	2.24077	1.71709	1.91249	1.51132
28.4006	1.02863	1.17253	2.96518	2.17212	1.80771	1.87647	1.49054
28.5006	0.96506	1.23001	3.14426	2.44609	2.18651	1.88927	1.58793
28.6006	0.9959	1.18691	3.12673	2.0988	2.15194	1.84171	1.54455
28.7006	0.95483	1.21711	3.54155	2.26027	2.05842	1.78955	1.57747
28.8006	0.93417	1.29206	3.37803	2.16058	1.67987	2.03831	1.55762
28.9006	1.0086	1.30466	3.13651	2.2111	1.68377	1.87387	1.5277
29.0006	0.96416	1.20918	3.23946	2.20467	1.70039	1.99802	1.51445
29.1006	0.99162	1.1613	3.23747	2.14283	1.93511	1.83511	1.51323
29.2006	1.03574	1.23466	3.49512	1.95301	2.13119	1.80556	1.59674
29.3006	0.96238	1.20935	3.18731	2.11707	2.34809	1.66297	1.55849
29.4006	0.96434	1.20097	3.00686	2.18159	2.24113	1.77573	1.52934
29.5006	0.93664	1.26375	3.39745	1.94576	2.01725	1.89215	1.5572
29.6006	1.00147	1.25594	3.05847	1.99655	2.33755	1.80641	1.56393
29.7006	0.89491	1.19597	2.98331	2.01584	2.5479	1.90045	1.57005
29.8006	0.90811	1.24842	3.65368	1.95182	2.43251	1.63761	1.61782
29.9006	0.90969	1.21025	3.35248	2.24822	2.26067	1.65764	1.55879
30.0006	0.99793	1.30101	2.97663	2.02281	1.87249	1.5697	1.47438
30.1006	0.95027	1.2689	3.28964	2.06029	1.95044	1.22161	1.47285
30.2006	1.00828	1.26661	3.22734	1.9052	1.64217	1.51839	1.45291
30.3006	0.98794	1.31455	3.27822	1.94659	1.74268	1.96911	1.54878
30.4006	0.93097	1.3812	3.48118	1.8195	1.9509	1.55081	1.54907
30.5006	0.97168	1.35642	3.35527	1.91963	1.97103	1.72133	1.55486
30.6006	0.99181	1.38958	3.22048	2.05234	1.93682	1.84513	1.5804
30.7006	1.05762	1.33208	3.19622	1.89633	1.95663	1.88348	1.56726
30.8006	0.98289	1.32429	3.08157	1.93605	2.00402	1.58798	1.50182
30.9006	0.9886	1.38114	3.16747	2.0122	1.88935	1.47519	1.51057
31.0006	1.02937	1.29598	3.21762	1.99256	2.03281	1.42165	1.52035
31.1006	1.09368	1.29069	3.63352	1.95769	2.50792	1.53232	1.66554
31.2006	1.01454	1.24898	3.29346	2.03635	2.75855	1.68817	1.6582
31.3006	1.07031	1.34081	3.27723	2.01843	2.6538	1.87223	1.69339
31.4006	1.0793	1.33349	3.49531	2.77414	2.55255	1.81251	1.76309
31.5006	1.09182	1.27615	3.51298	2.472	2.04497	1.422	1.59654
31.6006	1.10349	1.24663	3.07493	2.54774	1.95095	1.5385	1.54495
31.7006	1.08896	1.27573	3.20208	2.19882	1.57386	1.37397	1.474
31.8006	1.13156	1.28876	2.74869	2.10556	1.61982	1.36511	1.44337
31.9006	1.09794	1.25451	2.83693	1.87947	1.80069	1.23332	1.42735
32.0006	1.05586	1.25107	2.60175	1.8486	1.80192	1.27386	1.39273
32.1006	1.13222	1.29786	3.08278	1.90509	1.8147	1.50989	1.50923
32.2006	1.09591	1.35123	2.64801	1.8763	1.72519	1.52361	1.45596
32.3006	1.10574	1.23819	2.51844	1.94804	2.05952	1.86327	1.50017
32.4006	1.03255	1.26274	2.87833	1.83765	1.91634	1.67194	1.47332
32.5007	1.0593	1.22191	2.60732	1.98558	1.90022	1.76264	1.46959
32.6007	1.06185	1.22348	2.53497	1.96012	1.87978	1.91605	1.47899
32.7007	0.99763	1.25827	2.87406	1.85284	1.81852	1.87985	1.49438
32.8007	0.96079	1.34261	2.57276	1.88624	1.84479	1.92259	1.4967
32.9007	0.9824	1.27335	2.62303	2.28985	1.92277	1.98044	1.52365
33.0007	0.9616	1.37306	2.32593	2.6307	1.70762	1.81029	1.49347
33.1007	1.08878	1.35228	2.90517	2.28408	1.50926	2.07596	1.57214
33.2007	1.05559	1.39175	2.73668	2.29716	1.5372	1.97998	1.5455
33.3007	1.01222	1.33268	2.52245	2.07791	1.47515	1.93345	1.46554
33.4007	1.06882	1.30269	2.51171	2.60482	1.53292	1.97041	1.51289
33.5007	1.09221	1.41	2.81163	2.33499	1.55247	1.94139	1.56785
33.6007	1.03542	1.34066	2.32826	2.40326	1.54651	1.77716	1.47168
33.7007	1.01249	1.29895	2.49449	2.50428	1.42464	1.84205	1.47046
33.8007	0.98136	1.34282	2.66855	2.26711	1.42028	1.9776	1.48609
33.9007	0.99881	1.32534	2.89804	2.13778	1.47269	1.85545	1.48473
34.0007	1.01955	1.28664	2.55416	2.37607	1.51779	1.85944	1.47216
34.1007	1.04649	1.34035	2.65535	1.96778	1.6145	1.87142	1.48363
34.2007	1.11461	1.29755	2.73923	1.92759	1.57323	1.88917	1.49038
34.3007	1.0604	1.3278	3.14237	1.89041	1.58256	1.88792	1.52374
34.4007	1.03497	1.26124	2.94293	1.88756	1.39355	1.89004	1.4531
34.5007	1.06154	1.2804	2.89837	2.61452	1.4924	1.77478	1.51658
34.6007	1.02881	1.23726	3.12531	2.45377	1.59592	1.64986	1.50592
34.7007	1.08879	1.30205	3.02408	2.6038	1.57178	1.65659	1.53913
34.8007	1.0338	1.2906	2.76708	2.61556	1.62846	1.83335	1.51539
34.9007	1.07138	1.31111	2.91652	2.7265	1.59414	1.93112	1.56647
35.0007	1.07165	1.2794	3.13796	2.49524	1.4814	1.91877	1.55463
35.1007	1.064	1.19474	2.79053	2.68451	1.50176	1.75625	1.48377
35.2007	0.99754	1.26832	2.72042	2.40018	1.53502	1.83913	1.4623
35.3007	1.10615	1.25661	2.99377	2.58134	1.59083	1.88611	1.53899
35.4007	0.99193	1.25801	3.25363	2.63998	1.5878	1.80125	1.54491
35.5007	0.98703	1.241	2.60446	2.55477	1.59295	1.7818	1.4546
35.6007	1.01931	1.25386	2.57706	2.38621	1.67266	1.7571	1.45244
35.7007	1.05431	1.19576	2.65595	2.51149	1.6078	1.93895	1.47681
35.8007	0.96624	1.25504	3.22051	2.60774	1.57201	1.80779	1.51879
35.9007	1.07276	1.2545	3.30291	2.62417	1.57544	1.81119	1.56481
36.0007	1.06073	1.26813	3.14132	2.59358	1.5758	1.76456	1.54238
36.1007	1.04231	1.35593	3.00294	2.62699	1.57788	1.50676	1.50887
36.2007	1.10455	1.31911	2.72418	2.50288	1.62328	1.35094	1.46623
36.3007	1.14363	1.3661	3.04888	2.67557	1.56448	1.43829	1.54435
36.4007	1.13898	1.38231	2.87818	2.47177	1.67422	1.5373	1.53613
36.5007	1.16427	1.38273	2.56219	2.53737	1.69488	1.77761	1.54596
36.6007	1.07393	1.34756	2.7665	2.57855	1.61002	1.71985	1.53177
36.7007	1.10323	1.28034	3.19854	2.58983	1.61635	1.64012	1.54323
36.8007	1.11653	1.26041	3.19434	2.6294	1.60617	1.75306	1.55989
36.9007	1.06769	1.40828	3.43915	2.49177	1.54185	1.8716	1.61434
37.0007	1.09308	1.3647	3.3161	2.53339	1.59374	1.81006	1.59695
37.1007	1.1238	1.32848	3.05963	2.48378	1.50646	1.92799	1.56751
37.2007	1.12894	1.42927	3.18338	2.58885	1.6297	1.87168	1.62444
37.3007	1.13578	1.33032	3.1621	2.58368	1.53223	1.95288	1.58837
37.4007	1.14551	1.41477	3.07351	2.49099	1.50364	1.9539	1.59996
37.5008	1.08744	1.34616	3.08976	2.52474	1.60798	2.08673	1.59479
37.6008	1.11039	1.39699	2.79879	2.60695	1.48258	1.9631	1.56382
37.7008	1.09069	1.39741	3.07145	2.6883	1.47744	1.74768	1.57108
37.8008	1.12116	1.44077	3.01883	2.60033	1.58683	1.80692	1.59541
37.9008	1.15415	1.4078	2.75492	2.83381	1.53528	1.87706	1.59053
38.0008	1.1554	1.41839	2.97747	2.48232	1.53137	1.6627	1.55556
38.1008	1.1591	1.40631	3.02763	2.59255	1.53098	1.64125	1.5721
38.2008	1.18298	1.41507	2.72432	2.6048	1.53231	1.57406	1.55058
38.3008	1.15204	1.35518	2.83086	2.42035	1.56654	1.76185	1.53871
38.4008	1.17002	1.32607	2.98372	2.68929	1.58964	1.75724	1.5868
38.5008	1.12722	1.26488	2.55187	2.58637	1.53575	1.40702	1.44706
38.6008	1.15167	1.27704	2.73167	2.45347	1.52316	1.57924	1.4858
38.7008	1.1771	1.30196	2.7017	2.62757	1.58646	1.44863	1.50055
38.8008	1.1104	1.27938	2.67043	2.74324	1.58888	1.79207	1.52529
38.9008	1.07506	1.40385	2.70834	2.59989	1.56834	1.83973	1.54302
39.0008	1.14757	1.30481	2.74856	2.42205	1.67456	1.80042	1.52547
39.1008	1.14018	1.29436	2.52243	2.46015	1.67372	1.82665	1.50736
39.2008	1.1515	1.31959	2.52044	2.75806	1.60883	1.77202	1.5378
39.3008	1.15635	1.44409	2.41781	2.56321	1.53125	1.81805	1.54905
39.4008	1.13227	1.42155	2.34886	2.5329	1.50074	1.89555	1.53306
39.5008	1.15968	1.46878	2.15338	2.65801	1.40205	1.6856	1.52277
39.6008	1.17227	1.49405	2.13839	2.63157	1.46134	1.97623	1.57822
39.7008	1.12754	1.50502	2.21233	2.62135	1.39332	1.86988	1.54312
39.8008	1.19765	1.36404	1.84419	2.53037	1.57482	2.02707	1.53076
39.9008	1.20082	1.3653	1.98583	2.68338	1.613	2.01257	1.55681
40.0008	1.11947	1.472	1.91917	2.71017	1.58561	1.86891	1.55024
40.1008	1.12083	1.32786	2.35665	2.42678	1.58329	1.84691	1.49996
40.2008	1.14325	1.41328	2.0541	2.58817	1.59701	1.86509	1.53968
40.3008	1.17157	1.41476	1.99304	2.57284	1.63413	1.67932	1.514
40.4008	1.13856	1.38755	2.21029	2.51871	1.5482	1.6106	1.486
40.5008	1.08038	1.37979	1.94322	2.76551	1.51595	1.90712	1.50151
40.6008	1.06515	1.29059	2.05969	2.45476	1.54923	1.76092	1.42971
40.7008	1.1912	1.25338	2.23588	2.42899	1.52829	1.94562	1.49437
40.8008	1.1616	1.25238	2.12588	2.22823	1.52422	1.92345	1.45396
40.9008	1.13321	1.28608	2.03566	2.40081	1.67781	1.82272	1.47116
41.0008	1.1707	1.32639	2.13807	2.49348	1.55554	1.77339	1.48701
41.1008	1.17134	1.33766	2.14361	2.61166	1.55139	1.90523	1.5216
41.2008	1.15278	1.45153	2.20615	2.13774	1.62582	1.88246	1.53419
41.3008	1.12473	1.40759	2.1344	2.47024	1.60621	1.61435	1.49155
41.4008	1.16549	1.45646	2.12916	2.61335	1.65496	1.87805	1.57356
41.5008	1.16246	1.37734	1.9642	2.2328	1.69104	1.89155	1.50884
41.6008	1.23539	1.32696	2.22955	2.15446	1.57515	1.82861	1.49537
41.7008	1.14971	1.41327	2.11585	2.17076	1.55849	1.75435	1.48623
41.8008	1.18324	1.43451	2.05427	2.58326	1.65815	1.76416	1.54629
41.9008	1.10571	1.40069	2.00219	2.25952	1.70276	1.82062	1.49017
42.0008	1.15218	1.33393	1.85384	2.49686	1.58672	1.78684	1.4769
42.1008	1.14919	1.35855	1.96788	2.61466	1.69014	1.65708	1.50825
42.2008	1.12389	1.29667	2.07624	2.48906	1.64625	1.44734	1.43156
42.3008	1.12172	1.43123	2.18031	2.48121	1.66313	1.38371	1.4867
42.4008	1.14829	1.30541	2.09705	2.35097	1.54822	1.06765	1.38092
42.5009	1.24061	1.2745	1.72489	2.51623	1.51844	1.13592	1.39185
42.6009	1.21851	1.30614	1.90144	2.65218	1.60475	1.10159	1.42459
42.7009	1.23478	1.28867	1.97547	2.50941	1.62125	1.24673	1.42694
42.8009	1.14636	1.26595	2.23026	2.56758	1.67223	1.11738	1.41017
42.9009	1.1896	1.28024	2.06955	2.60323	1.54429	1.10747	1.40686
43.0009	1.20333	1.24926	1.89031	2.37426	1.51234	1.04758	1.3597
43.1009	1.2399	1.27749	2.36988	2.3858	1.50559	1.09027	1.42217
43.2009	1.23371	1.30237	1.83154	2.54474	1.59287	1.06643	1.40926
43.3009	1.20417	1.2633	2.24195	2.37784	1.6347	1.08777	1.41216
43.4009	1.20394	1.22568	2.22413	2.47328	1.6907	1.04895	1.40848
43.5009	1.20821	1.25605	2.388	2.33581	1.73862	1.09597	1.42914
43.6009	1.18098	1.22351	2.03711	2.53012	1.6296	1.09835	1.38885
43.7009	1.22846	1.21294	2.81385	2.60791	1.59329	1.11162	1.49671
43.8009	1.21995	1.24055	2.66621	2.34569	1.583	1.07593	1.44352
43.9009	1.16777	1.1925	2.65996	2.31701	1.57952	1.07417	1.42115
44.0009	1.19152	1.14091	2.50403	2.45103	1.64888	1.12903	1.41586
44.1009	1.21092	1.17968	2.02212	2.36316	1.54468	1.06707	1.35938
44.2009	1.19182	1.1959	2.16498	2.45668	1.59294	1.13192	1.39174
44.3009	1.22967	1.132	1.99744	2.62931	1.53987	1.26755	1.38699
44.4009	1.14273	1.20118	2.03264	2.50556	1.6458	1.35966	1.39835
44.5009	1.11869	1.15963	1.68088	2.65246	1.52387	1.43248	1.36068
44.6009	1.18597	1.18822	1.71965	2.38575	1.52621	1.39158	1.3614
44.7009	1.15741	1.2266	1.57752	2.68934	1.55256	1.25514	1.37767
44.8009	1.19487	1.22958	1.77166	2.53548	1.53456	1.44484	1.406
44.9009	1.20195	1.16931	1.46383	2.49764	1.47955	1.17229	1.33308
45.0009	1.15401	1.19432	1.76175	2.42907	1.55304	1.33139	1.35849
45.1009	1.16161	1.1392	1.72345	2.26798	1.63154	1.49061	1.35193
45.2009	1.1742	1.25411	2.26892	1.97606	1.65804	1.51539	1.40856
45.3009	1.18272	1.22883	2.40173	1.97284	1.70075	1.80196	1.45475
45.4009	1.20313	1.17522	2.40419	2.0149	1.67803	1.88436	1.45277
45.5009	1.15358	1.18446	2.27895	2.40198	1.85144	2.12407	1.52236
45.6009	1.1155	1.17149	2.2247	2.18767	1.50143	2.101	1.44254
45.7009	1.17192	1.1746	2.12849	2.03802	1.60949	2.1493	1.46236
45.8009	1.17571	1.18205	1.73689	1.99499	1.50117	1.84191	1.37824
45.9009	1.09205	1.17628	1.93443	2.32262	1.52645	2.02975	1.42188
46.0009	1.13164	1.19238	2.17072	2.30626	1.59326	1.81709	1.42468
46.1009	1.1684	1.15994	1.64819	2.42508	1.50198	1.8325	1.39484
46.2009	1.17742	1.17824	1.69282	2.31247	1.60335	1.83629	1.41335
46.3009	1.12062	1.21207	2.14909	2.29527	1.66531	2.05918	1.47806
46.4009	1.19516	1.17313	2.28534	2.66742	1.47576	1.75247	1.46871
46.5009	1.13339	1.10097	2.06473	2.47772	1.59321	1.91216	1.42619
46.6009	1.10732	1.13572	1.79368	2.55495	1.61111	1.86493	1.41707
46.7009	1.22794	1.15022	1.60224	2.6695	1.60149	1.95268	1.46178
46.8009	1.19057	1.10198	1.93974	2.56889	1.60005	1.98516	1.45529
46.9009	1.2267	1.16095	1.7286	2.48926	1.58069	2.015	1.46121
47.0009	1.26044	1.18695	2.86858	2.5319	1.58382	2.09158	1.58917
47.1009	1.23986	1.16013	2.74814	2.45315	1.50143	2.03219	1.54032
47.2009	1.13325	1.18559	2.14122	2.52616	1.53835	2.0121	1.47824
47.3009	1.14931	1.14813	2.00351	2.55575	1.66437	2.07255	1.48946
47.4009	1.1452	1.18758	1.69519	2.49951	1.57797	1.95053	1.43809
47.501	1.12503	1.14462	2.46761	2.36175	1.61094	1.90959	1.45542
47.601	1.11499	1.13683	2.28025	2.54685	1.54286	1.89115	1.43934
47.701	1.11442	1.13014	2.22825	2.65017	1.59152	1.81035	1.43728
47.801	1.10676	1.14433	2.28959	2.66445	1.63289	1.85371	1.45349
47.901	1.06586	1.16448	2.45892	2.62646	1.66085	1.94866	1.47393
48.001	1.20187	1.21448	2.61994	2.43419	1.57814	1.97924	1.51278
48.101	1.18463	1.21792	2.8471	2.42331	1.54342	1.73007	1.4949
48.201	1.22575	1.16744	3.32992	2.42228	1.61845	1.65646	1.54346
48.301	1.24511	1.21995	3.19972	2.66157	1.49342	1.73931	1.56032
48.401	1.24776	1.22637	2.86899	2.38757	1.58611	2.06232	1.55504
48.501	1.24848	1.17357	3.05499	2.22923	1.55477	2.01739	1.54105
48.601	1.23701	1.23856	3.01049	2.18567	1.56318	2.01573	1.55722
48.701	1.19839	1.20181	3.14373	2.16457	1.60115	1.89909	1.53525
48.801	1.25883	1.20953	3.22224	2.33009	1.55016	1.68249	1.54291
48.901	1.26386	1.17229	3.6662	2.02865	1.57029	1.82183	1.59676
49.001	1.23429	1.20759	3.82269	2.20723	1.57371	1.94904	1.65379
49.101	1.28675	1.21866	3.55649	2.0319	1.46744	2.11371	1.62438
49.201	1.26086	1.20262	3.56178	1.94312	1.60582	1.78675	1.57577
49.301	1.2612	1.15263	3.4611	2.07349	1.65635	1.93606	1.5847
49.401	1.22717	1.20986	3.0902	2.1104	1.54011	2.01572	1.54839
49.501	1.13305	1.19317	3.29688	2.00515	1.63455	1.91161	1.53078
49.601	1.13466	1.16932	3.22403	2.15738	1.63838	1.99218	1.53501
49.701	1.15635	1.17418	3.45906	2.33224	1.64404	2.08103	1.60206
49.801	1.17627	1.2468	3.2086	2.14826	1.54653	1.86614	1.54134
49.901	1.17198	1.21512	2.94641	2.05606	1.62685	1.81417	1.50289
50.001	1.15662	1.1927	2.92171	2.06079	1.65175	1.81362	1.48389
50.101	1.17539	1.1915	2.60689	2.1377	1.65849	1.83156	1.46681
50.201	1.15458	1.22848	2.78886	2.23582	1.66825	2.0046	1.5169
50.301	1.10029	1.21483	2.58121	2.39341	1.67907	1.82443	1.47972
50.401	1.12067	1.20474	2.78331	2.70931	1.74359	2.00625	1.55692
50.501	1.13734	1.30326	3.1621	2.60905	1.60128	2.12053	1.63689
50.601	1.1778	1.26708	2.84517	2.77886	1.64617	2.14627	1.61169
50.701	1.17096	1.22122	2.70275	2.65559	1.61375	2.1005	1.56595
50.801	1.17696	1.27752	2.54083	2.61092	1.6085	2.05991	1.55203
50.901	1.22735	1.23472	2.5707	2.79725	1.67435	2.11482	1.59392
51.001	1.19912	1.18092	2.9738	2.7423	1.70354	2.27709	1.61533
51.101	1.27899	1.25017	2.47354	2.70137	1.77444	2.02312	1.58354
51.201	1.22215	1.22398	2.28592	2.66196	1.57704	2.0424	1.526
51.301	1.14644	1.24023	2.26502	2.55884	1.69964	2.23535	1.54745
51.401	1.15012	1.26808	2.15457	2.5568	1.68232	2.19895	1.54344
51.501	1.14121	1.17475	2.17369	2.66556	1.58178	2.24771	1.52198
51.601	1.1559	1.18594	2.17163	2.50031	1.67407	2.19689	1.51943
51.701	1.15098	1.16578	2.19335	2.547	1.72486	2.15873	1.5208
51.801	1.1672	1.14411	2.27471	2.49829	1.80851	2.22751	1.53601
51.901	1.13993	1.13683	2.52453	2.82321	1.6452	2.2683	1.56297
52.001	1.14585	1.14218	2.35842	2.63031	1.67652	2.15766	1.5178
52.101	1.12763	1.11596	2.32339	2.60053	1.70931	2.19741	1.51536
52.201	1.21642	1.16181	2.78788	2.83491	1.66669	2.20894	1.61338
52.301	1.21479	1.19184	2.97712	2.52626	1.65426	2.20602	1.61246
52.401	1.22552	1.09924	2.81218	2.53096	1.60298	2.13967	1.53981
52.5011	1.18343	1.14848	3.09279	2.4433	1.6138	2.04173	1.55461
52.6011	1.20028	1.15875	3.10079	2.59131	1.56675	2.06957	1.57414
52.7011	1.20716	1.18275	3.04475	2.81038	1.56175	1.91586	1.56872
52.8011	1.21839	1.17542	2.88351	2.69026	1.64931	1.99445	1.56349
52.9011	1.23364	1.12066	2.72596	2.75142	1.58104	1.86427	1.52307
53.0011	1.16051	1.1257	3.41623	2.70117	1.57702	1.9848	1.58782
53.1011	1.12726	1.08687	2.93221	2.46693	1.63056	1.92735	1.48901
53.2011	1.06337	1.15131	3.10237	2.43123	1.66709	1.68564	1.47129
53.3011	1.06684	1.147	3.59039	2.62059	1.67961	1.62582	1.55221
53.4011	1.15006	1.06662	2.84946	2.8804	1.60037	1.55624	1.48437
53.5011	1.08252	1.09268	3.204	2.62492	1.56664	1.89539	1.53544
53.6011	1.09192	1.10679	3.0456	2.30953	1.60995	2.16136	1.52928
53.7011	1.09685	1.16749	3.06114	2.45222	1.58848	2.02325	1.52972
53.8011	1.16803	1.11174	3.19452	2.47968	1.59049	1.96143	1.54086
53.9011	1.16186	1.15765	3.50476	2.41647	1.69122	1.91754	1.58171
54.0011	1.17872	1.16319	3.42808	2.506	1.75374	1.79852	1.58509
54.1011	1.19272	1.16927	3.30577	2.60123	1.70159	1.88919	1.59691
54.2011	1.23293	1.19077	3.40941	2.74769	1.73895	1.93376	1.64605
54.3011	1.20146	1.15618	3.55752	2.62547	1.68016	1.88975	1.63089
54.4011	1.17362	1.21789	3.50416	2.68906	1.57803	2.0599	1.62773
54.5011	1.16784	1.1842	3.51313	2.76688	1.66523	1.85652	1.61253
54.6011	1.26759	1.10309	3.83548	2.58946	1.62146	1.69535	1.61611
54.7011	1.11714	1.08154	3.31807	2.81124	1.67173	1.67448	1.53467
54.8011	1.16802	1.13688	3.70616	2.57749	1.72283	1.79857	1.61374
54.9011	1.21028	1.06181	3.40229	2.69969	1.64597	1.78799	1.56592
55.0011	1.15014	1.06989	3.70407	2.53953	1.64519	1.63123	1.55365
55.1011	1.12262	1.18127	3.78145	2.70121	1.53821	1.65297	1.59259
55.2011	1.11734	1.1426	3.34548	2.46642	1.63171	1.74471	1.52479
55.3011	1.13987	1.15809	2.22426	2.46336	1.67804	1.96348	1.47291
55.4011	1.21926	1.1324	2.00414	2.65348	1.62217	1.78723	1.46186
55.5011	1.19976	1.12161	1.88195	2.62818	1.70902	1.92022	1.48014
55.6011	1.17842	1.19319	1.75043	2.68104	1.64532	2.04032	1.492
55.7011	1.18825	1.13192	2.24522	2.52558	1.62504	1.85081	1.47555
55.8011	1.18398	1.12971	1.75205	2.65135	1.55859	2.0771	1.46435
55.9011	1.20013	1.17188	2.11537	2.73926	1.47301	1.95409	1.48101
56.0011	1.21158	1.15392	2.19484	2.6844	1.57492	1.95678	1.49152
56.1011	1.12838	1.19654	2.06793	2.5247	1.58554	1.95617	1.45683
56.2011	1.19955	1.20924	2.05325	2.76042	1.51592	1.88306	1.4879
56.3011	1.13266	1.32537	2.15936	2.55291	1.59683	1.90343	1.51012
56.4011	1.17785	1.22548	2.14759	2.65481	1.55352	1.83069	1.48024
56.5011	1.17768	1.19154	2.26814	2.62744	1.56782	1.71962	1.46168
56.6011	1.17966	1.18058	1.98295	2.65144	1.66529	1.75029	1.45948
56.7011	1.14573	1.17707	1.94651	2.41234	1.61853	1.84504	1.43468
56.8011	1.1154	1.15468	2.53297	2.40947	1.62916	1.98425	1.48765
56.9011	1.15703	1.16564	2.80868	2.61097	1.58471	1.8606	1.52467
57.0011	1.20895	1.16345	2.64478	2.48386	1.62896	2.06727	1.55346
57.1011	1.17743	1.24987	2.59434	2.65546	1.59662	2.03236	1.57226
57.2011	1.11304	1.28924	2.44777	2.846	1.59782	2.16597	1.57368
57.3011	1.15773	1.30122	2.6713	2.70656	1.72254	1.98012	1.58235
57.4011	1.18441	1.24736	2.94589	2.83518	1.71321	1.98952	1.62121
57.5012	1.2154	1.3048	3.2156	2.67471	1.64	2.1438	1.67544
57.6012	1.23787	1.21167	3.17906	2.87342	1.59699	1.9008	1.62507
57.7012	1.15455	1.21352	2.70625	2.79603	1.65078	2.00076	1.57273
57.8012	1.1681	1.28025	2.80412	2.71838	1.5522	1.91646	1.58421
57.9012	1.1643	1.2161	2.60167	2.54847	1.60456	1.78323	1.50707
58.0012	1.25888	1.22796	2.89105	2.2495	1.63133	2.03559	1.58661
58.1012	1.10738	1.18779	2.59596	2.38792	1.65221	2.04166	1.49986
58.2012	1.12091	1.28251	2.61452	2.42214	1.60432	1.94292	1.51812
58.3012	1.07445	1.21543	2.96095	2.61151	1.68451	1.83057	1.51604
58.4012	1.13387	1.20105	2.6665	2.5904	1.53129	1.79303	1.48856
58.5012	1.13239	1.29645	2.6256	2.67442	1.52531	1.90731	1.53119
58.6012	1.13108	1.25664	3.22262	2.33684	1.62854	2.00475	1.58334
58.7012	1.24312	1.26087	3.10882	2.70995	1.71422	1.78382	1.60995
58.8012	1.18425	1.18474	3.07447	2.74336	1.62519	1.81929	1.56954
58.9012	1.22101	1.2591	3.77214	2.6346	1.68409	1.77168	1.68137
59.0012	1.19219	1.23025	3.31751	2.70482	1.67705	1.89437	1.61278
59.1012	1.17584	1.22709	3.45738	2.8211	1.52492	2.06301	1.64197
59.2012	1.21213	1.30317	2.97622	2.51722	1.57806	2.11635	1.61802
59.3012	1.20933	1.22714	3.68511	2.65739	1.61593	1.93665	1.6627
59.4012	1.18565	1.32131	3.56287	2.90966	1.63555	1.90597	1.686
59.5012	1.26277	1.31576	3.48182	2.82555	1.59513	1.85222	1.68494
59.6012	1.24784	1.35482	3.13166	2.66968	1.54904	1.89866	1.63236
59.7012	1.2166	1.31313	2.93392	2.42194	1.58965	1.45481	1.51899
59.8012	1.14183	1.24854	3.3321	2.52853	1.54179	1.78726	1.56644
59.9012	1.211	1.2596	3.21286	2.77445	1.45606	1.92941	1.61268
60.0012	1.13662	1.23764	3.22531	2.65269	1.50722	1.75783	1.5541
60.1012	1.25854	1.23015	3.20273	2.54704	1.54807	1.89665	1.59022
60.2012	1.18526	1.29912	3.39972	2.56207	1.54739	1.90537	1.61042
60.3012	1.22373	1.28614	3.27116	2.92577	1.58244	1.89452	1.63852
60.4012	1.18847	1.25508	3.38502	2.61615	1.57284	1.99335	1.61582
60.5012	1.13409	1.28178	3.45734	2.70478	1.45906	1.96681	1.61676
60.6012	1.2441	1.25262	3.31904	2.63789	1.34216	2.07049	1.61907
60.7012	1.08437	1.37828	3.54207	2.7401	1.52836	2.08992	1.65937
60.8012	1.09624	1.30221	3.09217	2.63518	1.50729	1.76296	1.53751
60.9012	1.0854	1.25951	2.96248	2.71526	1.51975	1.90028	1.53789
61.0012	1.12925	1.36348	3.19242	2.72688	1.46157	1.74138	1.57095
61.1012	1.16632	1.23948	2.79169	2.59495	1.42868	1.63527	1.47951
61.2012	1.16089	1.31083	2.87886	2.70543	1.46298	1.68541	1.52984
61.3012	1.10254	1.26062	2.91892	2.55017	1.48923	1.96864	1.52176
61.4012	1.12049	1.23253	3.02348	2.59798	1.44672	2.02784	1.54769
61.5012	1.14447	1.33542	3.13966	2.71528	1.44523	1.83245	1.57979
61.6012	1.16869	1.26163	2.92497	2.85644	1.3993	1.79981	1.53952
61.7012	1.11045	1.29572	3.22746	2.61512	1.22436	1.52688	1.50298
61.8012	1.14682	1.30326	3.09916	2.67947	1.15913	1.74556	1.53075
61.9012	1.13728	1.26018	3.0144	2.65384	1.10791	2.00766	1.53765
62.0012	1.08911	1.25768	3.11863	2.65207	1.14174	1.70481	1.49859
62.1012	1.18247	1.28359	3.28814	2.63154	1.13114	1.74098	1.54794
62.2012	1.08257	1.21523	3.37458	2.6367	1.14602	1.84887	1.52533
62.3012	1.1336	1.33081	3.49445	2.45878	1.14288	1.97978	1.59381
62.4012	1.1223	1.32342	3.19805	2.59337	1.16994	1.85446	1.54849
62.5013	1.18102	1.31904	3.19184	2.57527	1.09432	1.6472	1.53802
62.6013	1.11608	1.29826	2.8286	2.64029	1.11504	1.87186	1.50119
62.7013	1.07983	1.35035	2.82993	2.70601	1.06248	1.99689	1.52289
62.8013	1.1185	1.36732	2.84491	2.53263	1.15628	1.94015	1.5189
62.9013	1.1523	1.30802	2.63912	2.47664	1.29432	1.94408	1.50844
63.0013	1.23604	1.24384	2.59472	2.60636	1.20277	1.83819	1.49286
63.1013	1.27634	1.22205	2.95293	2.59536	1.34245	1.84602	1.54737
63.2013	1.18866	1.18848	2.88862	2.57381	1.3986	1.93456	1.51763
63.3013	1.22341	1.18952	3.03394	2.68839	1.21592	1.84773	1.52422
63.4013	1.22484	1.26309	3.24093	2.80131	1.15736	1.7077	1.56358
63.5013	1.29275	1.25278	3.10823	2.70515	0.93577	1.79391	1.55032
63.6013	1.32815	1.23854	3.34904	2.73012	0.9994	1.88459	1.61453
63.7013	1.14988	1.22486	3.23367	2.58892	1.0504	1.64733	1.49581
63.8013	1.11667	1.19207	3.09074	2.55197	0.99053	1.96176	1.48723
63.9013	1.18814	1.17469	3.27903	2.52559	1.03261	1.80821	1.51601
64.0013	1.16439	1.20159	3.30216	2.47742	1.09837	1.75285	1.5108
64.1013	1.20552	1.20941	3.14071	2.63443	0.98402	1.80532	1.52824
64.2013	1.16784	1.26691	3.026	2.56673	0.97912	1.83537	1.50807
64.3013	1.26476	1.21623	2.95914	2.63077	1.11822	1.70353	1.51878
64.4013	1.19634	1.22423	3.02849	2.48368	1.03891	1.64899	1.47882
64.5013	1.18016	1.19034	3.64538	2.90146	1.01512	1.75287	1.59408
64.6013	1.28838	1.17775	3.29604	2.63803	1.041	1.82312	1.556
64.7013	1.20088	1.1513	3.15768	2.50726	0.99472	1.91061	1.50239
64.8013	1.21957	1.24265	3.19091	2.66163	1.10267	1.91483	1.55423
64.9013	1.13096	1.23561	3.18841	2.55093	1.0867	1.82372	1.50541
65.0013	1.14919	1.21023	3.15373	2.76611	0.99333	2.01742	1.53939
65.1013	1.19472	1.17444	3.05176	2.61847	1.02951	1.94236	1.51078
65.2013	1.30238	1.21353	2.97641	2.57768	1.07195	1.84027	1.53744
65.3013	1.23745	1.14687	3.00316	2.63417	1.05423	1.67533	1.48173
65.4013	1.24503	1.17937	2.97365	2.69287	0.96785	1.72517	1.49348
65.5013	1.16024	1.22844	3.10488	2.53449	1.00078	1.88061	1.51129
65.6013	1.14667	1.17811	2.9045	2.52242	1.04722	1.73018	1.44577
65.7013	1.13898	1.19499	3.03905	2.49278	1.01249	1.55512	1.43476
65.8013	1.14666	1.28349	3.12942	2.65623	0.99578	1.80468	1.51601
65.9013	1.16813	1.20184	2.8878	2.5136	1.15128	1.73392	1.46659
66.0013	1.17054	1.24283	3.16908	2.77059	1.25506	1.77517	1.55253
66.1013	1.16241	1.24158	2.9207	2.58985	1.11956	1.59358	1.46538
66.2013	1.14012	1.21928	2.88348	2.22863	1.20087	1.96841	1.47388
66.3013	1.15329	1.21966	3.03216	2.11408	1.32345	2.01754	1.50668
66.4013	1.17263	1.19895	2.78298	2.16707	1.29908	1.8541	1.4553
66.5013	1.19841	1.33436	3.0138	2.34709	1.32347	1.96568	1.57379
66.6013	1.15364	1.19994	2.92158	2.44491	1.33521	2.01756	1.51571
66.7013	1.18076	1.22419	2.97237	2.17232	1.15716	1.86036	1.47335
66.8013	1.15039	1.22049	3.10461	2.29754	1.26575	1.80426	1.49131
66.9013	1.20265	1.30371	3.54952	2.32935	1.18384	2.13499	1.62822
67.0013	1.17712	1.31125	2.95708	2.27013	1.28476	1.73969	1.50526
67.1013	1.10382	1.33145	2.91964	2.25769	1.25964	1.84662	1.49036
67.2013	1.1309	1.21113	3.19279	2.29858	1.30527	2.17645	1.5534
67.3013	1.22958	1.14889	3.06467	2.28531	1.30059	2.15198	1.54598
67.4013	1.16748	1.20086	3.25226	2.42245	1.15161	1.97792	1.53707
67.5014	1.19384	1.18046	3.06509	2.62133	1.23629	2.2165	1.58192
67.6014	1.21932	1.18614	3.24215	2.43177	1.1785	2.18234	1.57629
67.7014	1.14476	1.20674	2.94225	2.60866	1.16411	2.007	1.51138
67.8014	1.13421	1.17963	2.89398	2.42683	1.29708	2.13201	1.50944
67.9014	1.14072	1.22494	3.0532	2.60224	1.24813	2.22253	1.56967
68.0014	1.13996	1.2344	3.06833	2.53816	1.24499	1.9188	1.51913
68.1014	1.15987	1.19099	3.06346	2.60232	1.21769	2.03499	1.53127
68.2014	1.12829	1.14214	2.99194	2.59521	1.28651	2.03881	1.51396
68.3014	1.11325	1.15681	3.00578	2.57306	1.17538	1.95054	1.49139
68.4014	1.15919	1.16	3.04083	2.57973	1.261	1.83375	1.49139
68.5014	1.16614	1.13113	2.92848	2.43913	1.08496	1.88826	1.44944
68.6014	1.1827	1.16676	3.25852	2.45682	1.14188	1.77745	1.49797
68.7014	1.15574	1.20173	3.36211	2.50067	1.19561	1.48254	1.48583
68.8014	1.22618	1.1645	3.31533	2.43415	1.10631	1.41498	1.47135
68.9014	1.26459	1.1679	3.28128	2.60268	1.16995	1.38664	1.514
69.0014	1.28016	1.17044	2.9726	2.49678	1.17879	1.66933	1.49459
69.1014	1.30804	1.15984	2.74164	2.57339	1.1213	1.45776	1.45807
69.2014	1.22346	1.18052	2.37119	2.54832	1.17261	1.82134	1.45282
69.3014	1.22482	1.17803	2.47463	2.68217	1.14317	1.79841	1.4677
69.4014	1.18239	1.1214	2.51161	2.46086	1.00914	1.72454	1.39827
69.5014	1.23512	1.14306	2.7501	2.61547	1.08302	1.65185	1.44831
69.6014	1.21708	1.205	2.7113	2.53032	1.2263	1.70839	1.4768
69.7014	1.20137	1.15945	2.85666	2.51371	1.09839	1.76924	1.45882
69.8014	1.16964	1.17752	2.96512	2.50328	1.04435	1.53555	1.43553
69.9014	1.1889	1.17237	2.6539	2.68678	1.12401	1.8965	1.47919
70.0014	1.20225	1.17029	2.68819	2.55796	1.12582	1.82027	1.46504
70.1014	1.21315	1.1507	2.79896	2.65498	1.11201	1.89264	1.48818
70.2014	1.19832	1.18768	2.99429	2.59983	1.18523	1.91733	1.52473
70.3014	1.24058	1.15865	3.10408	2.65744	1.2148	1.98496	1.55395
70.4014	1.23193	1.18003	2.99333	2.48301	1.23411	1.90898	1.52563
70.5014	1.24116	1.15225	2.90939	2.53429	1.19227	1.97034	1.51935
70.6014	1.12848	1.1961	3.30733	2.52657	1.17013	1.96212	1.52889
70.7014	1.15507	1.21067	3.16712	2.6101	1.21423	2.02963	1.55078
70.8014	1.23194	1.24181	2.83884	2.60729	1.28358	1.95902	1.5518
70.9014	1.20482	1.18971	2.64332	2.55164	1.22801	1.96144	1.49522
71.0014	1.20555	1.11359	3.12135	2.55965	1.33545	1.9822	1.53794
71.1014	1.21955	1.13356	2.96006	2.74304	1.45908	1.97177	1.55168
71.2014	1.19553	1.13978	2.98427	2.47949	1.3349	1.8057	1.49379
71.3014	1.20341	1.13122	3.3036	2.44086	1.4152	2.0382	1.57161
71.4014	1.22562	1.13662	3.17028	2.36536	1.57335	2.01854	1.57149
71.5014	1.21157	1.16158	2.73245	2.27505	1.3617	1.93086	1.47297
71.6014	1.135	1.20141	2.18412	2.3354	1.47365	1.88841	1.43345
71.7014	1.17553	1.13645	2.47813	2.18559	1.54855	1.95971	1.45123
71.8014	1.21663	1.13882	2.81609	2.18247	1.26001	1.95743	1.47499
71.9014	1.19948	1.16177	2.36038	2.22953	1.29836	1.97455	1.446
72.0014	1.22408	1.17366	2.61904	2.3421	1.30242	1.95776	1.48718
72.1014	1.23497	1.13782	2.60322	2.25276	1.33334	2.03207	1.47515
72.2014	1.12856	1.16416	2.88225	2.06601	1.42433	1.89533	1.45361
72.3014	1.14488	1.13865	2.94496	2.45809	1.49812	1.76852	1.47641
72.4014	1.13144	1.17431	2.9607	2.14721	1.48712	1.98573	1.48285
72.5015	1.16326	1.18068	2.64914	2.20997	1.51351	1.99806	1.48183
72.6015	1.18385	1.19501	2.67323	2.24281	1.33137	1.96213	1.4736
72.7015	1.19906	1.15376	2.5874	2.27369	1.38152	1.85345	1.44554
72.8015	1.16609	1.13868	2.53825	2.25453	1.38535	1.81388	1.42278
72.9015	1.21764	1.15099	2.33005	2.16635	1.49912	1.97036	1.45228
73.0015	1.19372	1.15089	2.88032	2.20741	1.40282	1.87256	1.48161
73.1015	1.28017	1.17352	2.49071	2.06488	1.38342	1.84862	1.45938
73.2015	1.21596	1.08719	2.61565	2.16522	1.10909	1.91421	1.42063
73.3015	1.18403	1.02672	2.67514	2.19102	1.15697	1.9018	1.38742
73.4015	1.18528	1.1268	2.56991	2.36148	1.06781	2.0051	1.43841
73.5015	1.15551	1.14015	2.40524	2.26834	1.0645	1.87785	1.38397
73.6015	1.20941	1.08702	2.43896	2.0371	0.99972	1.9181	1.37706
73.7015	1.20527	1.14129	2.51317	2.35843	1.01923	1.87898	1.42575
73.8015	1.22269	1.08541	2.50351	2.32229	1.11225	2.09011	1.4426
73.9015	1.19611	1.07532	2.35401	2.26003	1.16878	1.67978	1.35387
74.0015	1.19586	1.04365	2.27273	2.21867	1.24125	1.55636	1.33316
74.1015	1.24093	1.05163	2.27792	2.31088	1.26125	1.58492	1.35393
74.2015	1.24544	1.0437	2.58587	2.28816	1.45358	1.59387	1.41322
74.3015	1.15848	1.10676	2.75822	2.24621	1.45159	1.6455	1.4202
74.4015	1.16525	1.06219	2.48811	2.30767	1.49567	1.68807	1.39442
74.5015	1.15672	1.12136	2.71612	2.27725	1.4005	1.68149	1.42627
74.6015	1.15995	1.10906	2.68535	2.1287	1.35082	1.81965	1.40965
74.7015	1.17674	1.09531	3.35197	2.25739	1.51192	1.61156	1.50339
74.8015	1.21096	1.09124	3.07565	2.34834	1.35077	1.94132	1.49757
74.9015	1.20066	1.05388	2.75837	2.41342	1.29651	2.04385	1.46187
75.0015	1.15205	1.10471	2.68178	2.66027	1.25883	1.92456	1.4585
75.1015	1.17386	1.17864	2.46471	2.19856	1.32965	1.8318	1.42122
75.2015	1.18229	1.16851	2.84517	2.13396	1.27152	1.92236	1.45964
75.3015	1.15266	1.17963	2.84619	2.32616	1.29007	1.83491	1.46087
75.4015	1.19618	1.2269	2.93462	2.33533	1.2217	1.73093	1.47782
75.5015	1.21619	1.24761	2.49002	2.26805	1.11405	1.69687	1.42513
75.6015	1.18585	1.21099	2.47004	2.34457	1.03039	1.42636	1.36609
75.7015	1.17907	1.15409	3.12728	2.32443	0.99091	1.83894	1.46089
75.8015	1.17469	1.22148	2.94853	2.26396	1.07898	1.89705	1.47809
75.9015	1.13636	1.17626	3.1049	2.19133	1.05923	1.77334	1.44649
76.0015	1.18219	1.09824	2.90293	2.29086	1.07547	1.85249	1.4296
76.1015	1.16018	1.14825	2.99377	2.33905	0.92314	1.77834	1.43618
76.2015	1.21388	1.23087	3.04519	2.18524	1.02771	1.39165	1.43027
76.3015	1.19798	1.237	2.86679	2.36168	1.02006	1.57814	1.44887
76.4015	1.18902	1.19345	2.91271	2.19072	1.05736	1.42003	1.40082
76.5015	1.23419	1.23216	2.52571	2.1817	1.28127	1.44394	1.41371
76.6015	1.12606	1.22684	2.63037	2.18526	1.0464	1.61821	1.38518
76.7015	1.14623	1.20641	3.00516	2.14676	1.16745	1.46694	1.40962
76.8015	1.21258	1.1944	3.22723	2.19485	1.21411	1.79896	1.49942
76.9015	1.18436	1.18955	2.99329	2.09215	1.18954	2.01232	1.47442
77.0015	1.15684	1.18319	3.38799	2.18925	1.37294	1.95605	1.52966
77.1015	1.18033	1.14311	3.164	2.18189	1.33485	2.04964	1.50532
77.2015	1.16436	1.1877	2.8588	2.15127	1.32583	1.79866	1.44369
77.3015	1.23112	1.1325	2.97089	2.16136	1.39056	1.75686	1.46401
77.4015	1.23805	1.19961	2.83101	2.15255	1.24882	1.77844	1.45592
77.5016	1.23965	1.20257	2.69166	2.10601	1.16718	1.73451	1.43182
77.6016	1.21221	1.16577	2.98969	2.12031	1.15895	1.80011	1.44839
77.7016	1.20152	1.26762	2.9199	2.2885	1.17863	1.94979	1.49851
77.8016	1.20305	1.1971	3.10187	2.3126	1.22733	2.064	1.52718
77.9016	1.1787	1.26121	2.8448	2.43275	1.26756	1.81637	1.49973
78.0016	1.1886	1.19984	2.79978	2.55958	1.30723	2.04441	1.52382
78.1016	1.20655	1.22254	2.96242	2.71794	1.2958	2.04991	1.56341
78.2016	1.25352	1.17299	3.06246	2.97201	1.25724	2.04391	1.58182
78.3016	1.27563	1.17172	2.99006	2.73246	1.08056	2.07452	1.56359
78.4016	1.27689	1.20439	2.95329	2.84114	1.07936	2.06988	1.57245
78.5016	1.27787	1.12609	2.63749	2.6684	1.08	2.09066	1.50379
78.6016	1.29538	1.16278	2.87783	2.58648	1.14266	1.63973	1.47932
78.7016	1.27231	1.1521	3.20043	2.76629	1.05318	1.69749	1.51701
78.8016	1.23619	1.17727	3.27459	2.61967	1.10322	1.59492	1.50333
78.9016	1.31423	1.18218	3.2168	2.58855	1.16478	1.50071	1.52806
79.0016	1.29457	1.2087	3.09054	2.37707	1.26099	1.35402	1.47584
79.1016	1.28221	1.18468	2.90236	2.83454	1.15442	1.63375	1.51167
79.2016	1.27255	1.17036	3.01513	2.63272	1.23377	1.40486	1.48467
79.3016	1.28657	1.19369	3.1076	2.51901	1.33786	1.54261	1.50805
79.4016	1.32441	1.27516	3.75071	2.46514	1.58949	1.46757	1.63675
79.5016	1.24399	1.27626	2.98507	2.5488	1.78881	1.69092	1.57853
79.6016	1.32731	1.29878	3.34523	2.65493	1.76429	1.77625	1.67119
79.7016	1.26969	1.30142	3.56452	2.55706	1.87278	1.84026	1.69522
79.8016	1.27312	1.0783	3.24544	2.52794	1.81551	1.70472	1.56325
79.9016	1.2634	1.18824	3.88721	2.66231	2.05744	1.63588	1.71047
80.0016	1.2828	1.18286	3.45649	2.61008	2.08099	1.90871	1.68457
80.1016	1.26052	1.18394	3.57046	2.59061	2.02427	1.74217	1.65798
80.2016	1.27728	1.1793	3.56521	2.53052	1.84397	1.85205	1.64319
80.3016	1.27583	1.12734	3.55578	2.64357	1.65311	1.77679	1.60502
80.4016	1.26309	1.20214	3.84239	2.66845	1.92827	1.90657	1.71722
80.5016	1.3205	1.17502	3.52141	2.53513	2.07374	1.95725	1.71711
80.6016	1.20755	1.1043	3.57192	2.73354	2.08205	1.70014	1.64582
80.7016	1.2664	1.18654	3.87562	2.62751	2.14674	1.53997	1.69558
80.8016	1.29616	1.22478	3.67832	2.71466	2.04505	1.63366	1.70272
80.9016	1.29353	1.08612	3.22035	2.67702	2.06775	1.70405	1.6213
81.0016	1.31251	1.0866	3.37276	2.57175	1.92256	1.84031	1.61877
81.1016	1.24351	1.10421	3.07281	2.67191	2.2174	1.79584	1.62056
81.2016	1.33167	1.13409	3.17934	2.73755	2.05072	1.91316	1.66498
81.3016	1.30155	1.13189	3.03116	2.88948	1.60755	2.02056	1.60925
81.4016	1.26763	1.15389	3.20751	2.65612	1.83096	1.88299	1.61158
81.5016	1.26272	1.12274	3.06399	2.90147	1.77841	2.00891	1.62994
81.6016	1.2693	1.2543	2.72978	2.97153	1.67964	2.04141	1.63324
81.7016	1.28387	1.15521	3.04186	2.94371	1.98341	1.86508	1.65356
81.8016	1.246	1.19935	3.05765	2.74357	1.82618	1.85238	1.61914
81.9016	1.28659	1.23429	3.1666	2.6779	1.57311	1.76055	1.61859
82.0016	1.26576	1.23279	3.17957	2.64462	1.24556	1.75794	1.58474
82.1016	1.28225	1.26841	3.01324	2.65342	1.19989	2.00715	1.59156
82.2016	1.27734	1.22262	3.37728	2.63585	1.15675	1.85881	1.59945
82.3016	1.26656	1.15265	3.42178	2.66401	1.33001	2.05765	1.63565
82.4016	1.25031	1.21825	3.32379	2.82735	1.5636	1.86816	1.62338
82.5017	1.253	1.17378	3.2755	2.66139	1.63496	1.92725	1.60173
82.6017	1.25202	1.23905	2.97519	2.79539	1.51372	1.98636	1.59847
82.7017	1.24105	1.2414	3.40434	2.62461	1.76571	1.8911	1.63992
82.8017	1.28572	1.20224	3.4973	2.6654	1.5218	1.89593	1.62788
82.9017	1.2522	1.16744	3.08841	2.78975	1.64164	1.88308	1.60054
83.0017	1.25335	1.24512	3.2469	2.53904	1.92808	2.11392	1.66698
83.1017	1.28666	1.2317	3.5488	2.83093	1.60288	1.91566	1.6614
83.2017	1.27948	1.31697	3.52193	2.60564	1.42104	2.12147	1.67832
83.3017	1.26032	1.25095	3.77391	2.50902	1.36973	2.12712	1.67198
83.4017	1.25143	1.31024	3.98164	2.5643	1.66473	2.08449	1.74164
83.5017	1.2662	1.20618	3.91103	2.61796	1.70153	2.10987	1.7245
83.6017	1.2988	1.22333	3.95002	2.38224	1.91838	2.09455	1.73879
83.7017	1.24881	1.16814	3.35141	2.85828	1.87142	2.04352	1.67538
83.8017	1.2744	1.17694	3.23684	3.024	1.64607	2.07863	1.66762
83.9017	1.25961	1.15416	3.37463	2.60121	1.67436	2.14789	1.64898
84.0017	1.25752	1.11964	3.62275	2.643	1.3932	2.1139	1.63606
84.1017	1.25534	1.08961	3.52713	2.71933	1.17283	2.07146	1.60103
84.2017	1.22315	1.13642	3.56333	2.65432	1.20236	1.85774	1.57589
84.3017	1.25623	1.14194	3.28478	2.65941	1.28374	2.01512	1.58809
84.4017	1.21588	1.1054	3.1049	2.71917	1.10616	2.09602	1.53174
84.5017	1.28065	1.19306	3.14016	2.73868	1.1021	1.82615	1.55695
84.6017	1.27617	1.21892	3.30365	2.96413	1.09333	1.97281	1.60611
84.7017	1.26197	1.15216	3.5756	2.82716	1.02366	1.8334	1.601
84.8017	1.31874	1.20497	2.93205	2.67199	1.07038	1.76427	1.53735
84.9017	1.26967	1.18375	2.44592	2.65677	1.11302	1.78267	1.47157
85.0017	1.21925	1.1842	2.464	2.6136	1.17736	1.57976	1.42579
85.1017	1.30176	1.1998	2.4559	2.79625	1.25206	1.73407	1.51832
85.2017	1.20642	1.32734	2.52021	2.54148	1.33964	1.84739	1.52098
85.3017	1.2446	1.23413	2.23794	2.51012	1.18596	1.68058	1.44234
85.4017	1.32573	1.1396	2.1565	2.64912	1.13481	1.50831	1.42335
85.5017	1.27701	1.18523	2.35164	2.99084	1.45304	1.49794	1.48431
85.6017	1.3153	1.22914	2.4643	2.70781	1.27277	1.63284	1.49749
85.7017	1.22181	1.21357	2.55271	2.55503	1.26443	1.79768	1.48344
85.8017	1.22959	1.10466	2.4856	2.45008	1.49248	1.78035	1.4528
85.9017	1.31174	1.11578	2.76946	2.37117	1.37573	1.65038	1.46417
86.0017	1.2987	1.14561	2.68077	2.61278	1.41549	1.6818	1.49372
86.1017	1.31099	1.15824	2.92679	2.59488	1.40767	1.71671	1.53317
86.2017	1.33714	1.05575	2.47858	2.42989	1.95863	1.77299	1.53935
86.3017	1.3322	1.15898	2.68895	2.87202	1.89652	1.74705	1.60577
86.4017	1.30036	1.18304	2.87815	2.6254	1.75775	1.7199	1.57492
86.5017	1.42811	1.108	2.32158	2.61634	1.99311	1.61355	1.57455
86.6017	1.35666	1.09821	2.39979	2.49383	1.68504	1.81929	1.52548
86.7017	1.39148	1.13143	2.72429	2.62062	1.8205	1.79059	1.59861
86.8017	1.32626	1.11243	2.61006	3.05027	1.41374	1.86388	1.56465
86.9017	1.4335	1.12075	2.7255	2.70372	1.66215	1.80001	1.59869
87.0017	1.45205	1.2235	2.99998	2.26191	1.56406	1.79411	1.61503
87.1017	1.38708	1.20742	3.48588	2.33232	1.53165	1.86674	1.63693
87.2017	1.35351	1.24092	3.26792	2.42157	1.42286	1.71985	1.58402
87.3017	1.38884	1.1889	3.22609	2.60816	1.54834	1.80966	1.61707
87.4017	1.33355	1.20478	3.39668	2.67386	1.23681	1.77898	1.60557
87.5018	1.32929	1.16128	3.28218	2.26985	1.42215	2.03923	1.5885
87.6018	1.30165	1.21549	3.69478	2.29547	1.26854	1.90693	1.62549
87.7018	1.25006	1.19448	3.74604	2.31636	1.33614	1.93124	1.60571
87.8018	1.30021	1.13948	3.91992	1.99522	1.18754	1.86647	1.59995
87.9018	1.21759	1.15455	3.75318	2.03829	1.22484	1.92748	1.57746
88.0018	1.25454	1.19352	3.44663	2.12107	1.38286	1.90478	1.55543
88.1018	1.26283	1.19291	3.57273	2.15249	1.26612	1.93746	1.5807
88.2018	1.19906	1.19863	3.43993	2.49606	1.29279	1.97867	1.56679
88.3018	1.27435	1.19044	3.5006	2.18699	1.29827	1.96001	1.57449
88.4018	1.29288	1.16522	3.5459	2.04154	1.38275	1.81411	1.55492
88.5018	1.26619	1.19744	3.84274	2.65787	1.33197	1.95078	1.65652
88.6018	1.25206	1.20424	3.38806	2.31738	1.56676	1.90047	1.58981
88.7018	1.24307	1.17597	3.16811	2.18752	1.83722	2.00259	1.60054
88.8018	1.21021	1.15288	3.13668	2.24152	1.68949	1.90259	1.56101
88.9018	1.2202	1.22201	3.03781	2.24261	1.61417	1.79971	1.55167
89.0018	1.32634	1.28876	3.27947	2.45675	1.50379	1.76616	1.60749
89.1018	1.25882	1.22406	3.11572	2.411	1.29425	1.76368	1.53794
89.2018	1.21511	1.28452	3.36778	2.43452	1.53015	2.0289	1.61763
89.3018	1.27427	1.20936	3.05009	2.83726	1.4898	2.03453	1.62788
89.4018	1.24523	1.17888	2.9901	2.65074	1.70466	2.02097	1.6016
89.5018	1.23771	1.24265	3.13236	2.81042	1.48912	1.99553	1.62923
89.6018	1.25187	1.27327	3.12836	2.6198	1.48096	2.01866	1.62025
89.7018	1.22966	1.22159	3.56342	2.85149	1.63822	2.04264	1.6951
89.8018	1.26374	1.21305	3.7345	2.69176	1.61401	1.76139	1.65598
89.9018	1.23207	1.19186	3.79308	2.56203	1.26	1.76058	1.6009
90.0018	1.17895	1.22955	3.80155	2.70202	1.40626	1.80164	1.62874
90.1018	1.23426	1.17651	3.66937	2.59298	1.41078	1.81332	1.60543
90.2018	1.16248	1.21467	3.63258	2.89403	1.7304	2.01702	1.67192
90.3018	1.18183	1.23323	3.40278	2.50266	1.59868	1.84633	1.57208
90.4018	1.20169	1.29526	3.35854	2.44656	1.62367	1.97008	1.60888
90.5018	1.2184	1.31638	3.23213	2.49167	1.46543	1.90679	1.5929
90.6018	1.24875	1.20505	3.52069	2.65194	1.57107	1.87676	1.62276
90.7018	1.16488	1.27119	3.45447	2.42667	1.48235	1.95691	1.59783
90.8018	1.11546	1.23237	3.35065	2.12978	1.57983	1.92322	1.54607
90.9018	1.24306	1.24444	4.18123	2.70518	1.76422	2.02326	1.76192
91.0018	1.24941	1.26117	3.74713	2.62052	1.61779	1.97251	1.67186
91.1018	1.22746	1.19716	3.39082	2.77724	1.64031	1.89531	1.61728
91.2018	1.22578	1.20163	2.96546	3.21898	1.50639	1.98827	1.62035
91.3018	1.26385	1.20825	3.02152	3.47074	1.68137	2.09317	1.70774
91.4018	1.28075	1.20376	3.32056	3.16989	1.72235	1.95242	1.68614
91.5018	1.20909	1.18354	3.29589	3.07311	1.53473	1.89123	1.62409
91.6018	1.24467	1.17203	2.95102	3.37679	1.70605	1.87144	1.64573
91.7018	1.19523	1.16672	2.36573	2.9955	1.38673	1.83781	1.50303
91.8018	1.21095	1.20194	2.51171	3.07861	1.4894	1.86004	1.55694
91.9018	1.24472	1.14572	2.31956	3.11292	1.47236	1.81985	1.52869
92.0018	1.1966	1.19334	2.51374	2.97078	1.42766	1.80848	1.51836
92.1018	1.23601	1.13544	2.42987	3.29104	1.52359	1.95316	1.57034
92.2018	1.1934	1.18907	2.49208	3.07941	1.34197	1.99995	1.54086
92.3018	1.18387	1.15106	2.46198	2.69359	1.42919	1.90169	1.47605
92.4018	1.20145	1.11868	2.50007	2.36785	1.21343	1.82453	1.41525
92.5019	1.17547	1.15525	2.52081	2.45496	1.25829	2.12972	1.47617
92.6019	1.1687	1.11879	2.50739	2.42607	1.40393	2.27049	1.49294
92.7019	1.19369	1.16144	2.50501	2.42881	1.6071	2.27634	1.53668
92.8019	1.24454	1.20708	2.68073	2.51996	1.74582	2.3251	1.61262
92.9019	1.2094	1.26535	2.5615	2.30438	1.61462	2.20671	1.55406
93.0019	1.2142	1.30426	2.50653	2.45002	1.64934	2.27549	1.59205
93.1019	1.17575	1.25149	2.60997	2.49457	1.61761	2.28874	1.57976
93.2019	1.22908	1.18658	2.19704	2.38765	1.76904	2.2528	1.54713
93.3019	1.18476	1.21987	2.80961	2.44429	1.59969	2.24899	1.58274
93.4019	1.18448	1.18064	2.46259	2.40851	1.78769	2.30014	1.57021
93.5019	1.1993	1.20014	2.54514	2.40402	1.62795	2.23171	1.55308
93.6019	1.18021	1.22063	2.75735	2.5042	1.52646	2.3413	1.57524
93.7019	1.21324	1.15981	2.4718	2.50945	1.73458	2.32038	1.57209
93.8019	1.26557	1.20086	2.57041	2.44785	1.42192	2.27885	1.56948
93.9019	1.26287	1.13883	2.80348	2.35562	1.61107	2.26464	1.57646
94.0019	1.22254	1.15581	2.6477	2.46237	1.67164	2.2373	1.55853
94.1019	1.23032	1.16944	2.78718	2.49756	1.57232	2.25039	1.57251
94.2019	1.24452	1.17281	2.50695	2.61717	1.34696	2.30753	1.55358
94.3019	1.20842	1.12001	2.74047	2.6056	1.38688	2.32818	1.56082
94.4019	1.20205	1.18021	2.15018	2.57989	1.49433	2.23221	1.51598
94.5019	1.2507	1.15389	2.0474	2.66779	1.67859	2.2922	1.55687
94.6019	1.29687	1.11582	2.21944	2.4472	1.7411	2.2606	1.55627
94.7019	1.21768	1.15942	2.18082	2.70428	1.65792	2.25029	1.54955
94.8019	1.19991	1.13859	2.27301	2.74028	1.40413	2.29098	1.53751
94.9019	1.21363	1.20435	2.01298	2.41483	1.48141	2.12173	1.4875
95.0019	1.22383	1.15962	1.99761	2.73564	1.42799	2.29112	1.52352
95.1019	1.3006	1.21879	2.19061	2.601	1.34679	2.30924	1.56121
95.2019	1.25333	1.21324	1.90995	2.46117	1.20312	2.24014	1.48554
95.3019	1.24499	1.21535	1.82232	2.4644	1.11968	2.32324	1.48931
95.4019	1.26692	1.16092	1.79974	2.78935	1.54699	2.35406	1.55111
95.5019	1.27696	1.12314	1.82186	2.62664	1.59183	2.45847	1.55526
95.6019	1.26334	1.2223	2.25412	2.59753	1.18672	2.41842	1.56307
95.7019	1.21154	1.18718	1.72652	2.90908	1.28032	2.46538	1.54521
95.8019	1.22932	1.24952	1.75678	2.62078	1.43323	2.44175	1.5486
95.9019	1.21533	1.16774	1.64509	3.03408	1.64907	2.28905	1.55486
96.0019	1.21297	1.27068	1.65776	2.97942	1.91338	2.24044	1.61437
96.1019	1.22657	1.23895	1.76699	2.74081	2.2272	2.34082	1.64673
96.2019	1.17849	1.29002	1.79964	2.72821	1.81721	2.19015	1.57505
96.3019	1.23103	1.23026	2.03778	2.62813	1.76569	2.09653	1.555
96.4019	1.21518	1.23437	1.95635	2.63167	1.95545	2.11609	1.57561
96.5019	1.2022	1.24649	2.11634	2.69511	1.74454	2.11972	1.56246
96.6019	1.16567	1.24248	2.06811	2.83463	1.85298	2.12507	1.57067
96.7019	1.20396	1.16516	2.30689	2.66479	1.57088	2.19769	1.54242
96.8019	1.16519	1.20295	2.04172	2.64597	1.44097	2.22943	1.51034
96.9019	1.16916	1.1879	1.81817	3.08785	1.50965	2.15	1.53541
97.0019	1.15963	1.16886	2.03854	2.57865	1.46127	2.03449	1.45712
97.1019	1.14478	1.20072	1.99456	2.55589	1.79697	2.0983	1.51537
97.2019	1.12365	1.17698	1.9285	2.69518	1.94025	2.08464	1.5253
97.3019	1.1429	1.16031	2.42904	2.72801	1.98379	2.05132	1.56238
97.4019	1.15424	1.19232	2.29611	2.80011	1.90117	1.95954	1.55762
97.502	1.17005	1.20503	2.37408	2.61989	2.07413	2.06268	1.58226
97.602	1.17336	1.1336	2.23495	2.36229	2.04496	1.94792	1.51692
97.702	1.22857	1.17623	2.5459	2.61127	1.81702	2.01787	1.57601
97.802	1.21404	1.14745	2.13784	2.6309	2.06679	2.10266	1.57166
97.902	1.27009	1.1929	2.08902	2.66962	2.25197	2.22252	1.65224
98.002	1.1988	1.1783	2.3017	2.69089	2.33234	2.24052	1.66067
98.102	1.23139	1.24386	1.99582	2.74719	1.96691	2.22052	1.6087
98.202	1.19229	1.22508	2.16998	2.71969	2.20348	2.2147	1.63768
98.302	1.17175	1.20152	1.74959	2.48397	2.30953	2.19516	1.58687
98.402	1.142	1.15156	1.75823	2.62603	1.88283	2.23464	1.52535
98.502	1.19659	1.17093	2.14005	2.69734	1.77993	2.26374	1.58667
98.602	1.10285	1.19391	1.63732	2.59516	1.9689	2.2224	1.52195
98.702	1.15885	1.20131	2.38188	2.45005	1.84917	2.11437	1.54933
98.802	1.14578	1.16853	1.81134	2.74751	1.68914	2.11801	1.49776
98.902	1.13937	1.18373	1.96398	2.59928	1.46961	2.0204	1.46149
99.002	1.12217	1.20138	1.6775	2.62192	1.42706	1.6634	1.39849
99.102	1.09037	1.15172	2.11233	2.46662	1.41504	1.78045	1.40368
99.202	1.10523	1.10528	2.34445	2.54828	1.48117	1.96497	1.45146
99.302	1.12775	1.12404	1.90124	2.72119	1.51411	1.91196	1.43752
99.402	1.12777	1.17401	2.1412	2.43618	1.68955	1.99765	1.48353
99.502	1.13726	1.1428	2.06464	2.52559	1.71549	1.93261	1.46942
99.602	1.11884	1.1276	1.71498	2.81765	1.85036	2.16871	1.51176
99.702	1.14315	1.14713	2.10113	2.71906	1.68525	2.16504	1.51847
99.802	1.15713	1.14886	3.12611	2.67376	1.63581	2.3032	1.6305
99.902	1.19301	1.1466	3.14049	2.77349	1.55031	2.30534	1.65347
100	1.17995	1.17416	2.98197	2.4677	1.41123	2.21001	1.59035

## Sheet: SupFig2E-rGyr-100ns
Time (ns)	Radius of Gyration
0	46.1026
0.100002	46.1221
0.200004	46.0926
0.300006	46.0824
0.400008	46.0883
0.50001	46.0726
0.600012	46.0924
0.700014	46.0962
0.800016	46.0687
0.900018	46.0944
1.00002	46.0868
1.10002	46.0624
1.20002	46.0821
1.30003	46.1167
1.40003	46.1022
1.50003	46.0831
1.60003	46.1185
1.70003	46.098
1.80004	46.0902
1.90004	46.0992
2.00004	46.1206
2.10004	46.1129
2.20004	46.1006
2.30005	46.1112
2.40005	46.0821
2.50005	46.1199
2.60005	46.0776
2.70005	46.0761
2.80006	46.0785
2.90006	46.1128
3.00006	46.1084
3.10006	46.0963
3.20006	46.1
3.30007	46.0949
3.40007	46.0916
3.50007	46.0778
3.60007	46.0721
3.70007	46.0535
3.80008	46.0692
3.90008	46.0312
4.00008	46.0568
4.10008	46.1001
4.20008	46.0883
4.30009	46.0855
4.40009	46.0673
4.50009	46.088
4.60009	46.002
4.70009	46.0088
4.8001	45.9909
4.9001	46.0179
5.0001	45.9904
5.1001	45.9944
5.2001	46.0128
5.30011	46.0321
5.40011	46.0218
5.50011	45.9857
5.60011	46.017
5.70011	46.0319
5.80012	46.0369
5.90012	46.0369
6.00012	46.0264
6.10012	46.0102
6.20012	46.0215
6.30013	46.0353
6.40013	46.0417
6.50013	46.0496
6.60013	46.0106
6.70013	46.0284
6.80014	46.0291
6.90014	46.0313
7.00014	46.0429
7.10014	46.0473
7.20014	46.07
7.30015	46.072
7.40015	46.073
7.50015	46.1191
7.60015	46.0775
7.70015	46.0794
7.80016	46.0802
7.90016	46.074
8.00016	46.0834
8.10016	46.0512
8.20016	46.0534
8.30017	46.1172
8.40017	46.0976
8.50017	46.0742
8.60017	46.0881
8.70017	46.0672
8.80018	46.0448
8.90018	46.0435
9.00018	46.0687
9.10018	46.0405
9.20018	46.0422
9.30019	46.0172
9.40019	46.0224
9.50019	46.0137
9.60019	46.0431
9.70019	46.026
9.8002	46.0464
9.9002	46.0609
10.0002	46.0454
10.1002	46.0411
10.2002	46.0704
10.3002	46.0166
10.4002	46.0201
10.5002	46.0487
10.6002	46.0356
10.7002	46.0692
10.8002	46.0785
10.9002	46.0619
11.0002	46.0691
11.1002	46.0657
11.2002	46.0499
11.3002	46.0531
11.4002	46.017
11.5002	46.0476
11.6002	46.0191
11.7002	46.0237
11.8002	46.0312
11.9002	46.0153
12.0002	46.0479
12.1002	46.0389
12.2002	46.0391
12.3003	46.0283
12.4002	46.0332
12.5002	46.058
12.6003	46.0557
12.7003	46.0531
12.8003	46.0508
12.9003	46.0327
13.0003	46.0553
13.1003	46.0489
13.2003	46.0616
13.3003	46.0641
13.4003	46.0232
13.5003	46.0363
13.6003	46.0677
13.7003	46.0762
13.8003	46.0666
13.9003	46.0862
14.0003	46.0416
14.1003	46.0377
14.2003	46.0504
14.3003	46.058
14.4003	46.0727
14.5003	46.0535
14.6003	46.0654
14.7003	46.0874
14.8003	46.0996
14.9003	46.0821
15.0003	46.1305
15.1003	46.1007
15.2003	46.1019
15.3003	46.0998
15.4003	46.0867
15.5003	46.1195
15.6003	46.1154
15.7003	46.1211
15.8003	46.13
15.9003	46.1087
16.0003	46.1392
16.1003	46.1354
16.2003	46.1191
16.3003	46.1247
16.4003	46.111
16.5003	46.1046
16.6003	46.0906
16.7003	46.0802
16.8003	46.0691
16.9003	46.1105
17.0003	46.093
17.1003	46.0697
17.2003	46.0703
17.3004	46.0913
17.4003	46.0561
17.5004	46.0727
17.6003	46.0562
17.7004	46.074
17.8004	46.0902
17.9004	46.0994
18.0004	46.0943
18.1004	46.0895
18.2004	46.0712
18.3004	46.1046
18.4004	46.1012
18.5004	46.0887
18.6004	46.0354
18.7004	46.0259
18.8004	46.0241
18.9004	46.0517
19.0004	46.005
19.1004	46.0187
19.2004	46.0572
19.3004	46.0593
19.4004	46.0527
19.5004	46.0657
19.6004	46.0401
19.7004	46.0738
19.8004	46.0412
19.9004	46.0308
20.0004	46.0361
20.1004	46.0354
20.2004	46.0665
20.3004	46.0707
20.4004	46.0488
20.5004	46.0819
20.6004	46.0688
20.7004	46.0957
20.8004	46.0707
20.9004	46.0816
21.0004	46.1157
21.1004	46.1225
21.2004	46.1213
21.3004	46.0965
21.4004	46.0699
21.5004	46.0738
21.6004	46.0844
21.7004	46.0945
21.8004	46.0912
21.9004	46.1196
22.0004	46.1261
22.1004	46.1194
22.2004	46.0753
22.3005	46.0929
22.4004	46.0684
22.5005	46.0789
22.6004	46.066
22.7005	46.0602
22.8005	46.0632
22.9005	46.0744
23.0005	46.0993
23.1005	46.0855
23.2005	46.1055
23.3005	46.0872
23.4005	46.0754
23.5005	46.0884
23.6005	46.0746
23.7005	46.0713
23.8005	46.071
23.9005	46.0515
24.0005	46.0669
24.1005	46.0952
24.2005	46.0759
24.3005	46.0666
24.4005	46.0829
24.5005	46.0781
24.6005	46.0946
24.7005	46.0475
24.8005	46.0429
24.9005	46.0704
25.0005	46.0526
25.1005	46.0493
25.2005	46.0609
25.3005	46.0705
25.4005	46.0581
25.5005	46.0509
25.6005	46.0506
25.7005	46.0612
25.8005	46.0629
25.9005	46.0672
26.0005	46.0569
26.1005	46.0769
26.2005	46.0571
26.3005	46.0262
26.4005	46.0179
26.5005	46.0283
26.6005	46.0421
26.7005	46.0314
26.8005	46.0359
26.9005	46.011
27.0005	46.0483
27.1005	46.0392
27.2005	46.0591
27.3006	46.0685
27.4005	46.0715
27.5006	46.0606
27.6005	46.027
27.7005	46.0641
27.8006	46.0504
27.9006	46.0694
28.0006	46.055
28.1006	46.0313
28.2006	46.0355
28.3006	46.0337
28.4006	46.0691
28.5006	46.0659
28.6006	46.0785
28.7006	46.0702
28.8006	46.026
28.9006	46.0536
29.0006	46.0535
29.1006	46.056
29.2006	46.0368
29.3006	46.0717
29.4006	46.0724
29.5006	46.0521
29.6006	46.0518
29.7006	46.0748
29.8006	46.0549
29.9006	46.0818
30.0006	46.0716
30.1006	46.0959
30.2006	46.0652
30.3006	46.0245
30.4006	46.0486
30.5006	46.0386
30.6006	46.0439
30.7006	46.0733
30.8006	46.0517
30.9006	46.0606
31.0006	46.0489
31.1006	46.0658
31.2006	46.0756
31.3006	46.0715
31.4006	46.0306
31.5006	46.0508
31.6006	46.0476
31.7006	46.0852
31.8006	46.0598
31.9006	46.0905
32.0006	46.09
32.1006	46.0729
32.2006	46.0732
32.3006	46.104
32.4006	46.0913
32.5007	46.0566
32.6007	46.0574
32.7007	46.0571
32.8007	46.0493
32.9007	46.0627
33.0007	46.0577
33.1007	46.0478
33.2007	46.0288
33.3007	46.0227
33.4007	46.0446
33.5007	46.0476
33.6007	46.0836
33.7007	46.0584
33.8007	46.0618
33.9007	46.0637
34.0007	46.0453
34.1007	46.044
34.2007	46.0451
34.3007	46.0542
34.4007	46.0286
34.5007	46.0028
34.6007	46.0141
34.7007	46.0094
34.8007	46.0335
34.9007	46.0003
35.0007	46.0268
35.1007	46.0011
35.2007	46.0289
35.3007	46.0309
35.4007	46.0499
35.5007	46.0533
35.6007	46.0374
35.7007	46.0291
35.8007	46
35.9007	45.9849
36.0007	45.9711
36.1007	46.002
36.2007	46.0103
36.3007	46.0235
36.4007	46.0355
36.5007	45.9988
36.6007	46.0162
36.7007	45.9861
36.8007	45.9969
36.9007	45.9854
37.0007	45.9825
37.1007	45.9712
37.2007	45.9789
37.3008	45.9972
37.4008	45.9835
37.5007	45.9942
37.6007	46.002
37.7007	46.0008
37.8008	46.0394
37.9008	46.0177
38.0008	46.0143
38.1008	46.0055
38.2008	46.006
38.3008	46.0111
38.4008	46.0034
38.5008	46.0403
38.6008	46.0157
38.7008	46.0112
38.8008	46.009
38.9008	46.0105
39.0008	46.0091
39.1008	46.0327
39.2008	46.0303
39.3008	45.9906
39.4008	46.0443
39.5008	46.0145
39.6008	45.9994
39.7008	46.0243
39.8008	45.9998
39.9008	45.9878
40.0008	45.9849
40.1008	45.9833
40.2008	45.9847
40.3008	46.0139
40.4008	46.0081
40.5008	46.0103
40.6008	46.0416
40.7008	46.0106
40.8008	46.0254
40.9008	46.0222
41.0008	46.0105
41.1008	45.9846
41.2008	46.0268
41.3008	46.0039
41.4008	46.034
41.5008	46.0102
41.6008	46.0167
41.7008	46.0113
41.8008	45.9926
41.9008	46.0369
42.0008	45.9935
42.1008	46.0181
42.2008	46.0613
42.3008	46.0109
42.4008	46.0208
42.5008	46.0503
42.6009	46.0416
42.7009	46.0203
42.8009	46.0413
42.9009	46.049
43.0009	46.0437
43.1009	46.0552
43.2009	46.0302
43.3009	46.0493
43.4009	46.032
43.5009	46.04
43.6009	46.0525
43.7009	46.055
43.8009	46.0584
43.9009	46.0722
44.0009	46.0689
44.1009	46.0564
44.2009	46.0536
44.3009	46.0381
44.4009	46.0529
44.5009	46.0576
44.6009	46.0529
44.7009	46.048
44.8009	46.0099
44.9009	46.0077
45.0009	46.0455
45.1009	46.0475
45.2009	46.0665
45.3009	46.0486
45.4009	46.0347
45.5009	46.044
45.6009	46.058
45.7009	46.0286
45.8009	46.0418
45.9009	46.0338
46.0009	46.0548
46.1009	46.0517
46.2009	46.0348
46.3009	46.0215
46.4009	46.0072
46.5009	46.0342
46.6009	46.0151
46.7009	46.0132
46.8009	46.0506
46.9009	46.0244
47.0009	45.9963
47.1009	46.0001
47.2009	46.0093
47.301	46.0029
47.401	46.0103
47.501	46.0308
47.6009	46.0192
47.7009	46.0398
47.801	46.0252
47.901	46.0349
48.001	46.0465
48.101	46.0373
48.201	46.0466
48.301	46.039
48.401	46.0304
48.501	46.0351
48.601	46.0369
48.701	46.0454
48.801	46.0415
48.901	46.0337
49.001	46.0175
49.101	46.0215
49.201	46.0162
49.301	46.0141
49.401	46.0107
49.501	46.0395
49.601	46.037
49.701	46.0375
49.801	46.0588
49.901	46.0597
50.001	46.056
50.101	46.0565
50.201	46.0493
50.301	46.0352
50.401	46.0157
50.501	45.9837
50.601	46.0106
50.701	46.0083
50.801	46.023
50.901	45.9998
51.001	46.0187
51.101	46.0434
51.201	46.0139
51.301	46.0233
51.401	46.0229
51.501	46.0315
51.601	46.0255
51.701	46.0466
51.801	46.0521
51.901	46.0185
52.001	46.0179
52.101	45.9981
52.201	45.9856
52.301	45.9725
52.401	46.0033
52.501	46.0051
52.6011	45.9914
52.7011	46.0214
52.8011	46.0142
52.9011	46.027
53.0011	46.0271
53.1011	46.0666
53.2011	46.095
53.3011	46.0393
53.4011	46.0549
53.5011	46.0186
53.6011	46.0257
53.7011	46.0129
53.8011	46.0131
53.9011	46.0458
54.0011	46.0145
54.1011	46.0207
54.2011	46.0063
54.3011	45.998
54.4011	46.0076
54.5011	46.0034
54.6011	46.0097
54.7011	46.0288
54.8011	46.0308
54.9011	46.0505
55.0011	46.0206
55.1011	46.0138
55.2011	46.0141
55.3011	46.0216
55.4011	46.0154
55.5011	46.0095
55.6011	46.0121
55.7011	45.9958
55.8011	46.0142
55.9011	46.0267
56.0011	46.0549
56.1011	46.0168
56.2011	46.0128
56.3011	46.0117
56.4011	46.0174
56.5011	46.0306
56.6011	46.0232
56.7011	46.0229
56.8011	46
56.9011	45.9873
57.0011	45.9972
57.1011	45.9963
57.2011	45.991
57.3011	45.9981
57.4012	45.9798
57.5012	45.9641
57.6011	45.9893
57.7011	45.9769
57.8012	45.9721
57.9012	45.999
58.0012	45.9811
58.1012	46.0145
58.2012	46.0148
58.3012	46.0303
58.4012	46.0152
58.5012	45.9956
58.6012	45.9856
58.7012	45.9897
58.8012	45.9849
58.9012	45.9728
59.0012	46
59.1012	45.9779
59.2012	45.9956
59.3012	45.9746
59.4012	45.9794
59.5012	45.9915
59.6012	45.9739
59.7012	46.0095
59.8012	46.0011
59.9012	45.9768
60.0012	45.994
60.1012	45.9823
60.2012	45.9744
60.3012	45.9937
60.4012	45.9778
60.5012	45.9896
60.6012	45.9888
60.7012	45.9721
60.8012	45.9958
60.9012	46.0152
61.0012	46.0242
61.1012	46.0379
61.2012	46.044
61.3012	46.0117
61.4012	46.0122
61.5012	46.0002
61.6012	46.0281
61.7012	46.0169
61.8012	46.0035
61.9012	46.0055
62.0012	46.0069
62.1012	46.0013
62.2012	45.9945
62.3013	46.0064
62.4012	46.0225
62.5012	45.9887
62.6013	46.0262
62.7013	46.0339
62.8013	46.0506
62.9013	46.0349
63.0013	46.0425
63.1013	46.0395
63.2013	46.0499
63.3013	46.0267
63.4013	46.0149
63.5013	46.0194
63.6013	46.0062
63.7013	46.017
63.8013	46.0408
63.9013	46.0087
64.0013	46.0271
64.1013	46.0061
64.2013	46.0224
64.3013	46.0333
64.4013	46.0128
64.5013	45.992
64.6013	46.0086
64.7013	46.0078
64.8013	45.9974
64.9013	46.0206
65.0013	46.0102
65.1013	46.0058
65.2013	46.0094
65.3013	46.0237
65.4013	46.0207
65.5013	46.0004
65.6013	46.0505
65.7013	46.0192
65.8013	46.0134
65.9013	46.0138
66.0013	45.9955
66.1013	46.0012
66.2013	46.0243
66.3013	46.0185
66.4013	46.0369
66.5013	46.0453
66.6013	46.0272
66.7013	46.0313
66.8013	46.0245
66.9013	46.0083
67.0013	46.0249
67.1013	46.0416
67.2013	45.9943
67.3013	46.0012
67.4013	45.9851
67.5014	45.9755
67.6013	46.019
67.7014	46.0005
67.8014	46.0127
67.9014	46.0085
68.0014	45.993
68.1014	45.9953
68.2014	46.025
68.3014	46.0035
68.4014	46.0254
68.5014	46.0268
68.6014	46.0296
68.7014	46.0302
68.8014	46.0286
68.9014	46.0115
69.0014	46.0021
69.1014	46.0271
69.2014	46.0154
69.3014	46.0219
69.4014	46.0126
69.5014	46.0387
69.6014	46.0119
69.7014	46.0227
69.8014	46.0263
69.9014	46.0324
70.0014	46.0052
70.1014	45.9971
70.2014	46.0078
70.3014	46.0095
70.4014	46.0079
70.5014	46.0041
70.6014	46.002
70.7014	46.0049
70.8014	46.0009
70.9014	46.0266
71.0014	46.0173
71.1014	46.0065
71.2014	46.0087
71.3014	45.9762
71.4014	46.0162
71.5014	46.0309
71.6014	46.0461
71.7014	46.0444
71.8014	46.0222
71.9014	46.0398
72.0014	46.0625
72.1014	46.0735
72.2014	46.0892
72.3015	46.078
72.4014	46.0865
72.5015	46.024
72.6014	46.0252
72.7014	46.0279
72.8015	46.0283
72.9015	46.0396
73.0015	46.0419
73.1015	46.0446
73.2015	46.0485
73.3015	46.0598
73.4015	46.0504
73.5015	46.0412
73.6015	46.0565
73.7015	46.0695
73.8015	46.0766
73.9015	46.0843
74.0015	46.0706
74.1015	46.0822
74.2015	46.1039
74.3015	46.0849
74.4015	46.0787
74.5015	46.0711
74.6015	46.0676
74.7015	46.0555
74.8015	46.0369
74.9015	46.0608
75.0015	46.0375
75.1015	46.0566
75.2015	46.061
75.3015	46.0589
75.4015	46.0858
75.5015	46.0691
75.6015	46.0317
75.7015	46.0323
75.8015	46.0326
75.9015	46.0543
76.0015	46.0646
76.1015	46.0761
76.2015	46.0785
76.3015	46.0767
76.4015	46.0694
76.5015	46.0717
76.6015	46.0815
76.7015	46.097
76.8015	46.073
76.9015	46.0552
77.0015	46.0627
77.1015	46.0665
77.2015	46.092
77.3016	46.0699
77.4016	46.0749
77.5015	46.0579
77.6016	46.0549
77.7015	46.0884
77.8016	46.0607
77.9016	46.0537
78.0016	46.0396
78.1016	46.0419
78.2016	46.0434
78.3016	46.029
78.4016	46.0197
78.5016	46.0582
78.6016	46.0663
78.7016	46.0535
78.8016	46.0414
78.9016	46.0425
79.0016	46.0713
79.1016	46.064
79.2016	46.0925
79.3016	46.089
79.4016	46.0838
79.5016	46.094
79.6016	46.0464
79.7016	46.059
79.8016	46.0734
79.9016	46.0712
80.0016	46.043
80.1016	46.0777
80.2016	46.0707
80.3016	46.075
80.4016	46.0538
80.5016	46.0409
80.6016	46.06
80.7016	46.0578
80.8016	46.0678
80.9016	46.0545
81.0016	46.082
81.1016	46.0737
81.2016	46.0599
81.3016	46.066
81.4016	46.0851
81.5016	46.0479
81.6016	46.0459
81.7016	46.0651
81.8016	46.0458
81.9016	46.0291
82.0016	46.0142
82.1016	46.027
82.2016	46.004
82.3016	46.0096
82.4017	46.0433
82.5016	46.0365
82.6017	46.0435
82.7017	46.0659
82.8017	46.0247
82.9017	46.0451
83.0017	46.061
83.1017	46.0446
83.2017	45.992
83.3017	46.0102
83.4017	45.9963
83.5017	45.995
83.6017	45.9996
83.7017	46.0083
83.8017	46.0129
83.9017	46.0374
84.0017	46.0409
84.1017	46.0448
84.2017	46.0172
84.3017	46.0149
84.4017	46.051
84.5017	46.02
84.6017	46.0163
84.7017	46.0109
84.8017	46.0292
84.9017	46.0482
85.0017	46.0506
85.1017	46.0185
85.2017	46.0459
85.3017	46.0606
85.4017	46.0521
85.5017	46.0714
85.6017	46.0364
85.7017	46.0436
85.8017	46.0758
85.9017	46.0943
86.0017	46.0488
86.1017	46.0657
86.2017	46.0762
86.3017	46.0607
86.4017	46.0759
86.5017	46.0464
86.6017	46.0872
86.7017	46.0665
86.8017	46.0528
86.9017	46.04
87.0017	46.0463
87.1017	46.0455
87.2017	46.0658
87.3017	46.0302
87.4018	46.0234
87.5018	46.0497
87.6017	46.0228
87.7018	46.0376
87.8018	46.0011
87.9018	46.047
88.0018	46.0286
88.1018	46.0249
88.2018	46.0335
88.3018	46.0304
88.4018	46.0286
88.5018	46.031
88.6018	46.0471
88.7018	46.0369
88.8018	46.0635
88.9018	46.0194
89.0018	46.0285
89.1018	46.0175
89.2018	46.0246
89.3018	46.0227
89.4018	46.0194
89.5018	46.0161
89.6018	46.0275
89.7018	45.9853
89.8018	46.0035
89.9018	46.0409
90.0018	46.0443
90.1018	46.0324
90.2018	46.0248
90.3018	46.033
90.4018	46.0604
90.5018	46.0296
90.6018	46.0385
90.7018	46.0281
90.8018	46.0608
90.9018	45.9894
91.0018	46.0407
91.1018	46.0645
91.2018	46.0549
91.3018	46.0237
91.4018	46.0399
91.5018	46.0546
91.6018	46.0307
91.7018	46.0541
91.8018	46.0188
91.9018	46.0338
92.0018	46.0485
92.1018	46.0256
92.2018	46.0106
92.3019	46.0019
92.4018	46.0282
92.5019	46.0164
92.6018	46.0175
92.7018	46.0204
92.8019	46.0266
92.9019	46.0282
93.0019	46.0105
93.1019	46.0155
93.2019	46.0108
93.3019	46.0165
93.4019	46.0219
93.5019	46.0375
93.6019	46.0264
93.7019	46.0116
93.8019	45.9875
93.9019	46.0102
94.0019	46.0457
94.1019	46.0235
94.2019	46.0225
94.3019	45.999
94.4019	46.0143
94.5019	46.0288
94.6019	46.0097
94.7019	45.9968
94.8019	45.9995
94.9019	46.0208
95.0019	46.0188
95.1019	46.0221
95.2019	46.0215
95.3019	46.009
95.4019	46.0097
95.5019	46.015
95.6019	46.0242
95.7019	45.9918
95.8019	46.0126
95.9019	46.0423
96.0019	46.0153
96.1019	46.0297
96.2019	46.0209
96.3019	46.0232
96.4019	46.0292
96.5019	46.0276
96.6019	46.0296
96.7019	46.0482
96.8019	46.0223
96.9019	46.011
97.0019	46.0232
97.1019	46.0452
97.2019	46.0463
97.302	46.0481
97.4019	46.0388
97.5019	46.0408
97.602	46.038
97.7019	46.0245
97.802	46.0261
97.902	46.0248
98.002	46.0275
98.102	46.0046
98.202	46.049
98.302	46.0444
98.402	46.018
98.502	46.017
98.602	46.0371
98.702	46.0481
98.802	46.0207
98.902	46.0299
99.002	46.0394
99.102	46.031
99.202	46.0361
99.302	46.0515
99.402	46.0549
99.502	46.0348
99.602	46.061
99.702	46.051
99.802	46.0238
99.902	45.9935
100	46.0313

## Sheet: SupFig2F-RMSF-100ns
Residue Index	A	B	C	D	E	F
1					7.46249	4.81776
2					5.41229	4.13096
3					5.83889	4.90558
4					5.01016	4.02097
5					2.72791	2.54235
6					1.16124	1.1853
7					0.59521	0.624709
8					0.433628	0.404913
9					0.407897	0.418216
10					0.363443	0.330518
11					0.349078	0.335832
12					0.3096	0.292286
13					0.394124	0.378215
14					0.301607	0.290928
15					0.297847	0.283164
16					0.277157	0.265857
17					0.311098	0.31531
18					0.300034	0.291738
19					0.283347	0.269287
20					0.36997	0.355289
21					0.716109	0.478643
22					0.443916	0.437716
23					0.84012	0.894743
24					0.360783	0.3167
25					0.374426	0.369843
26					0.296927	0.288111
27					0.376607	0.369548
28					0.392778	0.381671
29					0.348575	0.349177
30					0.370728	0.355224
31					0.28857	0.270477
32					0.352344	0.336454
33					0.293294	0.282831
34					0.274431	0.258635
35					0.315481	0.298597
36					0.308613	0.301896
37					0.383883	0.378532
38					0.429683	0.4477
39					0.548273	0.590287
40					0.995547	1.02875
41					1.0882	1.05997
42					0.476154	0.485619
43					0.543549	0.500132
44			3.61169	3.85567	1.34048	1.36591
45			2.04744	3.85175	0.817653	0.799309
46			1.11043	1.35665	0.706043	0.641147
47			0.963829	1.22438	0.720952	0.730781
48			0.587292	0.43735	2.31814	2.16399
49			0.664512	0.948667	0.997721	0.971005
50			0.963567	0.811167	0.740202	0.738236
51			1.17987	0.758206	1.62579	1.46424
52			1.23877	1.22558	0.964611	0.99786
53			1.50896	1.28823	0.898163	0.831054
54			1.28033	1.11361	0.56485	0.542305
55			0.920462	0.858431	0.686854	0.660215
56			0.64502	0.392523	0.708268	0.687276
57			0.349253	0.34276	0.627663	0.590747
58			0.208501	0.209015	0.768445	0.778433
59			0.224713	0.213957	0.621329	0.612896
60			0.34655	0.341734	0.695459	0.594124
61			0.341338	0.337136	1.6831	1.42413
62			0.199894	0.196555	0.494643	0.441144
63			0.333863	0.335087	0.512765	0.50841
64			0.231101	0.220715	0.589186	0.708888
65			0.226144	0.205377	0.70459	0.704851
66			0.33473	0.330675	0.696666	0.65558
67			0.22525	0.217962	0.501399	0.492164
68			0.335567	0.331548	0.347175	0.368358
69			0.338449	0.327061	0.349635	0.36402
70			0.210427	0.201754	0.402918	0.387626
71			0.326032	0.332324	0.328467	0.302343
72			0.337127	0.32903	0.274413	0.25712
73			0.327337	0.324738	0.264556	0.230476
74			0.276496	0.274216	0.343618	0.329356
75			0.341423	0.338411	0.35449	0.337676
76			0.241449	0.2726	0.256829	0.247183
77			0.264755	0.266308	0.321221	0.306954
78			0.358436	0.358333	0.260219	0.243327
79			0.924767	1.03248	0.624884	0.47177
80			0.992503	1.36276	1.72494	0.821038
81	2.0819	1.28376	0.597053	0.537487	1.58116	1.27467
82	0.277495	0.273177	1.82325	1.604	0.670548	0.529112
83	0.350004	0.341529	0.586866	0.444619	1.21472	1.1272
84	0.244621	0.242183	0.441103	0.458893	0.398278	0.388127
85	0.264774	0.257023	0.398308	0.457374	0.722404	0.734769
86	0.34027	0.332956	0.358408	0.376441	0.451109	0.425082
87	0.268535	0.265666	0.24793	0.239442	0.393928	0.547304
88	0.291047	0.287649	0.301575	0.285152	0.270575	0.262816
89	0.330749	0.336438	0.241961	0.243105	0.280696	0.263786
90	0.316496	0.317244	0.32803	0.325626	0.269514	0.249526
91	0.217918	0.207112	0.24021	0.26217	0.263878	0.241296
92	0.243227	0.253379	0.292678	0.290183	0.366942	0.353189
93	0.215726	0.20966	0.243736	0.236587	0.254658	0.240135
94	0.245552	0.221189	0.240026	0.228411	0.314642	0.297961
95	0.259079	0.256287	0.33489	0.3305	0.272994	0.252969
96	0.288863	0.298396	0.275178	0.261823	0.272363	0.246663
97	0.324882	0.321496	0.26306	0.242106	0.357174	0.341608
98	0.315653	0.311091	0.311575	0.301017	0.529873	0.564744
99	0.287145	0.286274	0.298997	0.297611	0.531953	0.525269
100	0.445135	0.598495	0.294747	0.29033	0.97984	1.19782
101	0.636852	0.564369	0.279993	0.276472	0.612068	0.703875
102	0.380827	0.373349	0.311188	0.31437	0.434807	0.425344
103	0.575065	0.781418	0.257551	0.233557	0.407811	0.379211
104	0.441795	0.452335	0.282953	0.281866	0.311359	0.340402
105	0.428599	0.572381	0.236758	0.222525	0.276553	0.283237
106	0.322855	0.44994	0.302321	0.297327	0.34009	0.331738
107	0.27972	0.282989	0.351275	0.33162	0.28484	0.249155
108	0.25627	0.248358	0.263337	0.268344	0.305368	0.296097
109	0.277022	0.268115	0.320408	0.313189	0.260297	0.233415
110	0.249313	0.252464	0.935726	1.03064	0.235989	0.230475
111	0.327047	0.322018	1.26751	1.77349	0.295315	0.285945
112	0.243866	0.24298	2.14756	3.07662	0.22869	0.229901
113	0.327245	0.333211	3.5468	4.14377	0.305101	0.28591
114	0.315684	0.318504	4.94496	2.52422	0.334663	0.324714
115	0.301428	0.291877	6.94601	2.9192	0.241049	0.231065
116	0.244258	0.254071	7.6041	4.5452	0.43093	0.398065
117	0.288179	0.285295	8.16708	4.23322	0.450386	0.439844
118	0.269483	0.268487	10.1874	6.53528	0.973421	1.11753
119	0.285053	0.28577			0.772891	0.956718
120	0.220112	0.226367			1.04942	0.833762
121	0.336386	0.33205			0.809319	0.950319
122	0.226141	0.228511			0.674122	1.25181
123	0.252959	0.250819			0.437036	0.454092
124	0.265027	0.26226			0.36697	0.714392
125	1.42673	1.48873			0.304979	0.344509
126	1.7927	2.10004			0.294814	0.274619
127	3.19383	3.16463			0.236184	0.222961
128	4.05804	3.12443			0.336579	0.332632
129	3.34576	2.23629			0.289253	0.271886
130	4.77098	3.32111			0.330397	0.323582
131	2.67646	1.49226			0.287907	0.280149
132	3.42661	2.04223			0.343504	0.343455
133	0.459769	0.398832			0.324793	0.314033
134	0.317654	0.338528			0.279465	0.262046
135	0.306399	0.307909			0.354035	0.352512
136	0.211044	0.215922			0.42098	0.422707
137	0.235977	0.245162			0.874044	0.721784
138	0.286107	0.291211			0.736007	0.671225
139	0.232669	0.229149			1.01582	0.946112
140	0.288474	0.305322			0.463817	0.502091
141	0.294258	0.315572			0.838079	0.670857
142	0.31747	0.340815			0.309481	0.297633
143	0.309615	0.303574			0.28302	0.298309
144	0.290908	0.286311			0.261693	0.254875
145	0.281964	0.306769			0.354864	0.346643
146	0.312996	0.300222			0.357479	0.35905
147	0.214124	0.212797			0.355297	0.351741
148	0.28848	0.289631			0.341751	0.333014
149	0.273011	0.264622			0.243415	0.239294
150	0.227153	0.22411			0.259178	0.258469
151	0.322328	0.323724			0.285288	0.277348
152	0.26658	0.22845			0.336305	0.333196
153	0.222632	0.212803			0.350331	0.341893
154	0.212404	0.221265			0.281833	0.281082
155	0.236531	0.229813			0.233603	0.229666
156	0.230671	0.230816			0.33291	0.325641
157	0.2316	0.228179			0.676422	0.383443
158	0.270562	0.264674			0.577628	0.413237
159	0.302459	0.309352			1.03116	0.544204
160	0.308794	0.323028			0.533124	0.615326
161	0.264746	0.274001			0.975222	0.959817
162	0.419597	0.743068			0.443564	0.575135
163	0.429631	0.430968			0.786391	1.02185
164	0.331629	0.325073			0.735594	0.68358
165	0.243218	0.245232			0.262702	0.266928
166	0.256749	0.264948			0.246582	0.235863
167	0.301102	0.30352			0.312759	0.311169
168	0.326293	0.323128			0.240083	0.224503
169	0.287409	0.308202			0.219836	0.211469
170	0.293856	0.294556			0.249739	0.259245
171	0.323861	0.325598			0.239143	0.237905
172	0.241914	0.251643			0.294267	0.278106
173	0.242789	0.216483			0.342367	0.334027
174	0.247594	0.258809			0.323408	0.316469
175	0.220858	0.220902			0.492854	0.506155
176	0.243101	0.24397			0.394674	0.398646
177	0.252185	0.262407			0.509661	0.484284
178	0.243479	0.236817			0.84386	1.01827
179	0.325271	0.324633			0.25753	0.253575
180	0.289952	0.28931			0.362055	0.356507
181	0.199788	0.201104			0.296521	0.29548
182	0.194556	0.205239			0.323755	0.314699
183	0.201432	0.197029			0.353028	0.34585
184	0.319711	0.321235			0.612186	0.666859
185	0.206847	0.224134			1.00185	1.05327
186	0.315244	0.319235			1.04671	2.84956
187	0.237631	0.225648			1.49362	2.15142
188	0.204054	0.202946
189	0.285507	0.308763
190	0.218551	0.214897
191	0.217322	0.215166
192	0.335807	0.333025
193	0.194541	0.202553
194	0.290981	0.299138
195	0.327379	0.326907
196	0.321341	0.32978
197	0.216453	0.221146
198	0.3341	0.335142
199	0.332042	0.328154
200	0.292889	0.282683
201	0.222179	0.226846
202	0.21081	0.225052
203	0.337673	0.340117
204	0.376016	0.373983
205	0.365232	0.640581
206	0.34019	0.333851
207	0.226414	0.283152
208	0.232631	0.236129
209	0.253838	0.251767
210	0.76162	0.531687
211	0.993065	0.629444
212	1.02046	0.470153
213	1.47277	0.941046
214	1.49515	0.943788
215	2.29465	1.30702
216	0.836742	0.650063
217	0.840221	0.856489
218	0.656828	1.11237
219	0.580289	0.818056
220	0.446333	0.54191
221	0.629883	0.595408
222	0.519665	0.823205
223	0.666057	0.865956
224	0.546566	0.663655
225	1.17164	1.47623
226	0.979359	1.10619
227	0.875525	0.946812
228	1.1043	1.20209
229	0.884093	0.87118
230	0.595092	0.602727
231	0.499585	0.493427
232	0.485197	0.444555
233	0.484736	0.367271
234	0.240185	0.232939
235	0.252581	0.244971
236	0.339298	0.343809
237	0.328096	0.330419
238	0.233256	0.255111
239	0.359479	0.533476
240	0.448796	0.393003
241	0.67777	0.610005
242	0.387138	0.397572
243	0.876202	0.732987
244	0.491674	0.4886
245	0.538535	0.606302
246	0.517891	0.535402
247	0.647282	0.537877
248	0.888582	0.587832
249	0.683048	0.770355
250	0.336326	0.348691
251	0.331795	0.36735
252	0.297632	0.329529
253	0.437536	0.440599
254	0.314185	0.35896
255	0.382008	0.657728
256	0.426354	0.464795
257	1.14114	1.46699
258	1.0344	0.517875
259	0.324822	0.319284
260	0.343414	0.346591
261	0.407182	0.420972
262	0.998823	1.13721
263	1.20498	1.17673
264	0.588596	0.536334
265	0.223117	0.224201
266	0.228586	0.235357
267	0.340672	0.325616
268	0.198143	0.20866
269	0.317859	0.31993
270	0.20079	0.200973
271	0.200491	0.208282
272	0.220821	0.232217
273	0.323337	0.323854
274	0.322378	0.324615
275	0.213039	0.209875
276	0.338604	0.340906
277	0.307481	0.290353
278	0.234681	0.235523
279	0.324238	0.319018
280	0.194777	0.187873
281	0.223149	0.223709
282	0.194373	0.195542
283	0.199171	0.208646
284	0.340759	0.321619
285	0.321218	0.323609
286	0.321042	0.321843
287	0.323937	0.311814
288	0.299526	0.275797
289	0.281457	0.281996
290	0.289537	0.293353
291	0.268988	0.258203
292	0.264694	0.284212
293	0.238152	0.224118
294	0.332695	0.325546
295	0.216389	0.221687
296	0.237253	0.249638
297	0.752696	0.380475
298	0.382614	0.698867
299	0.342574	1.0529
300	0.490804	1.50291
301	0.93894	1.57757
302	1.05008	2.15173
303	1.02913	1.59425
304	0.691729	0.8298
305	0.436478	0.425337
306	0.250755	0.240257
307	0.202668	0.202622
308	0.195248	0.197836
309	0.2023	0.20702
310	0.253747	0.259728
311	0.327795	0.337027
312	0.207344	0.219418
313	0.367626	0.47524
314	0.3909	0.358195
315	0.315032	0.319879
316	0.682367	0.680774
317	0.340654	0.382232
318	0.988736	1.10733
319	0.494888	0.45435
320	0.476676	0.466351
321	0.963873	0.688684
322	0.472607	0.439856
323	0.942608	0.969179
324	0.315091	0.313594
325	0.284991	0.285433
326	0.240561	0.233414
327	0.240965	0.264684
328	0.2793	0.280675
329	0.207092	0.210784
330	0.236117	0.225397
331	0.214074	0.197618
332	0.312492	0.318704
333	0.264539	0.275891
334	0.289869	0.301863
335	0.222497	0.21914
336	0.194205	0.201168
337	0.265745	0.265846
338	0.240542	0.246491
339	0.288085	0.290084
340	0.310083	0.316729
341	0.330894	0.329007
342	0.240281	0.23184
343	0.21564	0.215117
344	0.233498	0.258599
345	0.305505	0.317484
346	0.310676	0.305832
347	0.257874	0.254488
348	0.985783	0.780611
349	1.44167	1.35552
350	0.929699	0.82097
351	0.852038	0.953785
352	0.35194	0.349662
353	0.240609	0.255477
354	0.333032	0.349732
355	0.312651	0.320059
356	0.228667	0.24544
357	0.221423	0.228253
358	0.316607	0.322079
359	0.201533	0.214916
360	0.229971	0.221999
361	0.323976	0.338561
362	0.278166	0.283233
363	0.220701	0.218551
364	0.225457	0.230296
365	0.208451	0.215473
366	0.315207	0.320998
367	0.225266	0.237117
368	0.339082	0.338653
369	0.265885	0.272645
370	0.327155	0.333337
371	0.203326	0.213019
372	0.293536	0.297069
373	0.199727	0.207164
374	0.195868	0.198217
375	0.233323	0.241952
376	0.329282	0.32392
377	0.316344	0.332682
378	0.217472	0.227639
379	0.205047	0.214614
380	0.280597	0.294466
381	0.322823	0.319682
382	0.272567	0.282801
383	0.221296	0.232598
384	0.243772	0.23252
385	0.238759	0.243661
386	0.245218	0.251015
387	0.219185	0.226547
388	0.328235	0.335812
389	1.25373	1.13309
390	1.0913	1.03478
391	0.922341	0.960986
392	0.595632	0.639784
393	0.946568	0.986458
394	0.935706	0.842263
395	0.47542	0.492543
396	0.279699	0.305696
397	0.227762	0.22998
398	0.229353	0.23886
399	0.255632	0.299086
400	0.301348	0.310013
401	0.387208	0.340101
402	0.246595	0.23526
403	0.29844	0.289657
404	0.261832	0.261037
405	0.297378	0.301839
406	0.322833	0.32462
407	0.291807	0.284766
408	0.212737	0.223267
409	0.331943	0.336971
410	0.316641	0.318739
411	0.208659	0.218148
412	0.320356	0.322944
413	0.219316	0.234963
414	0.267499	0.276295
415	0.195443	0.203314
416	0.279142	0.318322
417	0.313829	0.32463
418	0.19675	0.21194
419	0.232744	0.230555
420	0.32695	0.34221
421	0.19531	0.206741
422	0.282473	0.285013
423	0.257234	0.273356
424	0.330552	0.331656
425	0.210723	0.221845
426	0.396283	0.665726
427	0.432464	0.43886
428	0.489294	0.406548
429	0.403665	0.484915
430	0.572124	0.780467
431	0.342338	0.343178
432	0.285357	0.297262
433	0.331311	0.326912
434	0.278023	0.290486
435	0.21389	0.213099
436	0.31421	0.323127
437	0.319085	0.311839
438	0.191256	0.199915
439	0.198454	0.21363
440	0.308878	0.308975
441	0.198057	0.214087
442	0.28619	0.29081
443	0.326348	0.332636
444	0.316994	0.328518
445	0.3257	0.329228
446	0.196678	0.211395
447	0.23418	0.225546
448	0.322626	0.317978
449	0.244135	0.206032
450	0.317983	0.319252
451	0.204121	0.217342
452	0.321708	0.321348
453	0.327745	0.339132
454	0.294354	0.297814
455	0.317938	0.324795
456	0.283642	0.292285
457	0.220206	0.227926
458	0.246385	0.233082
459	0.304089	0.305421
460	0.234406	0.253582
461	0.22787	0.221402
462	0.268735	0.262733
463	0.328238	0.327976
464	0.258891	0.26136
465	0.238806	0.244141
466	0.222623	0.227189
467	0.311001	0.312436
468	0.337551	0.337943
469	0.323862	0.332043
470	0.293745	0.292348
471	0.297393	0.310278
472	0.243257	0.250219
473	0.322149	0.333635
474	0.296141	0.305766
475	0.329687	0.340024
476	0.212378	0.222329
477	0.240772	0.254027
478	0.292832	0.30011
479	0.237965	0.251029
480	0.312293	0.306291
481	0.331847	0.33861
482	0.308656	0.297567
483	0.296562	0.303843
484	0.24864	0.252382
485	0.254104	0.259128
486	0.267333	0.256353
487	0.249249	0.237804
488	0.361604	0.350485
489	0.264526	0.262094
490	0.291436	0.306614
491	1.01215	0.893406
492	2.19684	1.98535
493	2.77408	2.89191
494	5.54436	4.39665
495	3.7107	3.93912
496	4.11047	3.91371
497	3.03091	3.25358
498	1.94003	2.49577
499	2.69889	3.06233
500	2.13862	2.60451
501	2.4035	2.90534
502	1.12049	1.37553
503	0.821733	0.936637
504	0.675833	0.856551
505	0.643111	0.807466
506	0.886079	0.984502
507	0.54508	0.616079
508	0.495264	0.503908
509	0.408066	0.470243
510	0.394466	0.411089
511	0.417836	0.400471
512	0.283503	0.293786
513	0.197862	0.201599
514	0.205586	0.213505
515	0.278686	0.28304
516	0.287598	0.294895
517	0.325059	0.325126
518	0.19278	0.194268
519	0.217176	0.225237
520	0.240235	0.257404
521	0.211349	0.212085
522	0.318474	0.323433
523	0.229339	0.244796
524	0.336077	0.33807
525	0.265503	0.270595
526	0.328964	0.342162
527	0.201984	0.209656
528	0.205152	0.22109
529	0.329775	0.335964
530	0.32911	0.343847
531	0.275157	0.281178
532	0.269358	0.277113
533	0.193826	0.206553
534	0.327851	0.335587
535	0.291887	0.298223
536	0.316496	0.32866
537	0.324229	0.339561
538	0.333588	0.34594
539	0.21769	0.226639
540	0.281668	0.291523
541	0.228998	0.228244
542	0.336278	0.330116
543	0.233022	0.254429
544	0.282877	0.291176
545	0.236824	0.245821
546	0.22617	0.229582
547	0.32333	0.332048
548	0.239972	0.239562
549	0.239664	0.250411
550	0.288496	0.29824
551	0.391734	0.44634
552	2.27504	1.16006
553	2.33861	1.8442
554	1.25329	0.986465
555	1.03873	0.992658
556	0.649771	0.587979
557	0.687548	0.369504
558	0.741257	0.448737
559	0.477831	0.619572
560	0.488035	0.549968
561	0.469069	0.506605
562	0.820754	0.794952
563	0.522823	0.550235
564	0.574567	0.499193
565	0.378068	0.3766
566	0.518208	0.464512
567	0.705823	0.726561
568	0.417454	0.385378
569	0.575972	0.50574
570	0.326338	0.334322
571	0.224943	0.227451
572	0.198343	0.214232
573	0.226948	0.23571
574	0.320762	0.324148
575	0.318901	0.319807
576	0.295233	0.294831
577	0.328994	0.331172
578	0.307226	0.312885
579	0.20238	0.213411
580	0.202255	0.204495
581	0.20339	0.21071
582	0.193803	0.203463
583	0.274703	0.293604
584	0.310156	0.324507
585	0.193805	0.197196
586	0.276052	0.28898
587	0.218868	0.22856
588	0.620664	0.630859
589	0.472963	0.603351
590	0.376171	0.411958
591	0.371106	0.372084
592	0.416098	0.435019
593	0.351566	0.348752
594	0.317921	0.320978
595	0.221268	0.227341
596	0.200739	0.196732
597	0.329173	0.337913
598	0.19086	0.201369
599	0.307853	0.313942
600	0.336646	0.340659
601	0.205455	0.221721
602	0.319356	0.322805
603	0.218568	0.228674
604	0.265575	0.270097
605	0.195286	0.193124
606	0.28299	0.280798
607	0.22066	0.221855
608	0.215734	0.235655
609	0.210961	0.221528
610	0.251527	0.250422
611	0.214368	0.222602
612	0.290601	0.289392
613	0.32757	0.324987
614	0.310082	0.303146
615	0.283369	0.298863
616	0.267559	0.276112
617	0.289637	0.303667
618	0.645607	0.447556
619	0.454457	0.495078
620	0.859194	0.946284
621	0.607369	0.869132
622	0.769768	2.27978
623	0.656714	0.958129
624	0.496367	1.6794
625	1.18569	1.33466
626	0.423647	0.527339
627	0.273148	0.285935
628	0.261765	0.264966
629	0.236284	0.226966
630	0.237014	0.241824
631	0.222349	0.238608
632	0.212432	0.216059
633	0.212009	0.200889
634	0.316965	0.31245
635	0.192893	0.204484
636	0.302786	0.271015
637	0.307029	0.309829
638	0.319983	0.318945
639	0.321528	0.328781
640	0.317664	0.319301
641	0.308771	0.312102
642	0.217078	0.218855
643	0.32714	0.320182
644	0.225997	0.21774
645	0.276073	0.27157
646	0.296553	0.285766
647	0.196916	0.285359
648	0.326794	0.333565
649	0.330451	0.331308
650	0.237642	0.231787
651	0.289208	0.344381
652	0.323391	0.332536
653	0.336324	0.335423
654	0.276698	0.270774
655	0.66971	0.445128
656	0.368449	0.425821
657	0.315707	0.374721
658	0.295263	0.306779
659	0.544945	0.58712
660	0.782524	0.633664
661	0.310745	0.334325
662	0.291257	0.310062
663	0.373261	0.427865
664	0.363608	0.402488
665	0.410759	0.602851
666	0.48629	0.482049
667	0.52653	0.421425
668	0.832246	0.902374
669	1.11892	0.454195
670	0.447065	0.510636
671	0.868241	0.847135
672	0.240295	0.250176
673	0.332228	0.336417
674	0.327373	0.331139
675	0.215765	0.202592
676	0.252893	0.237271
677	0.272326	0.272028
678	0.33158	0.325684
679	0.247702	0.256028
680	0.233002	0.239914
681	0.24286	0.248399
682	0.471746	0.584088
683	0.379979	0.457765
684	0.581563	0.548011
685	0.222473	0.218135
686	0.293956	0.293867
687	0.289229	0.285969
688	0.307855	0.301158
689	0.327807	0.325602
690	0.327148	0.329213
691	0.234831	0.256648
692	0.248343	0.255828
693	0.335579	0.341985
694	0.346046	0.386857
695	0.645155	1.06469
696	0.402067	0.511151
697	0.281177	0.29613
698	0.326111	0.338742
699	0.33295	0.337502
700	0.327567	0.326673
701	0.292535	0.28209
702	0.334134	0.330332
703	0.315231	0.325983
704	0.328131	0.325915
705	0.328139	0.332005
706	0.285739	0.267437
707	0.325955	0.325449
708	0.314461	0.313809
709	0.262492	0.267424
710	0.312367	0.316011
711	0.203705	0.23005
712	0.220261	0.22892
713	0.316021	0.311009
714	0.230111	0.257338
715	0.275189	0.282001
716	0.269313	0.279539
717	0.284332	0.283066
718	0.291609	0.288071
719	0.205678	0.196884
720	0.228619	0.225266
721	0.279991	0.301333
722	0.290418	0.289088
723	0.280725	0.283806
724	0.197	0.212372
725	0.330757	0.329241
726	0.217782	0.216184
727	0.311369	0.310676
728	0.274791	0.299228
729	0.299145	0.292709
730	0.267372	0.263013
731	0.263037	0.278723
732	0.316903	0.291913
733	0.240224	0.225592
734	0.228786	0.208782
735	0.283986	0.290834
736	0.331494	0.325663
737	0.228515	0.207913
738	0.225862	0.228481
739	0.372033	0.273256
740	0.306616	0.306512
741	0.248913	0.230044
742	0.217405	0.219271
743	0.315453	0.309084
744	0.30675	0.296865
745	0.310953	0.304163
746	0.81342	1.14389

## Sheet: SupFig2I-HOLE
z axys (A)	Radius (-x Å) 25 ns	Radius (x Å) 25 ns	Radius (-x Å) 100 ns	Radius (x Å) 100 ns
-22.75			26.421	-26.421
-22.5			23.0929	-23.0929
-22.25			20.1391	-20.1391
-22			15.9681	-15.9681
-21.75			11.8519	-11.8519
-21.5			8.59051	-8.59051
-21.25	13.0591	-13.0591	6.32446	-6.32446
-21	9.04083	-9.04083	5.75261	-5.75261
-20.75	6.41945	-6.41945	5.53485	-5.53485
-20.5	5.87069	-5.87069	5.4474	-5.4474
-20.25	5.67367	-5.67367	5.36857	-5.36857
-20	5.59808	-5.59808	5.29834	-5.29834
-19.75	5.5376	-5.5376	5.23713	-5.23713
-19.5	5.47291	-5.47291	5.18587	-5.18587
-19.25	5.41988	-5.41988	5.14437	-5.14437
-19	5.37203	-5.37203	5.11405	-5.11405
-18.75	5.33133	-5.33133	5.09348	-5.09348
-18.5	5.29324	-5.29324	5.04206	-5.04206
-18.25	5.26315	-5.26315	5.00144	-5.00144
-18	5.21744	-5.21744	4.93131	-4.93131
-17.75	5.18071	-5.18071	4.87405	-4.87405
-17.5	5.10521	-5.10521	4.83047	-4.83047
-17.25	5.04027	-5.04027	4.79624	-4.79624
-17	4.98442	-4.98442	4.7766	-4.7766
-16.75	4.93999	-4.93999	4.76917	-4.76917
-16.5	4.89208	-4.89208	4.71688	-4.71688
-16.25	4.85526	-4.85526	4.67019	-4.67019
-16	4.69976	-4.69976	4.57643	-4.57643
-15.75	4.57095	-4.57095	4.49288	-4.49288
-15.5	4.45287	-4.45287	4.14349	-4.14349
-15.25	4.35213	-4.35213	3.89793	-3.89793
-15	4.24308	-4.24308	3.51586	-3.51586
-14.75	4.14528	-4.14528	3.47613	-3.47613
-14.5	3.75779	-3.75779	3.47958	-3.47958
-14.25	3.68511	-3.68511	3.51094	-3.51094
-14	3.64473	-3.64473	3.48075	-3.48075
-13.75	3.62749	-3.62749	3.46541	-3.46541
-13.5	3.57074	-3.57074	3.44754	-3.44754
-13.25	3.5393	-3.5393	3.44542	-3.44542
-13	3.50395	-3.50395	3.4293	-3.4293
-12.75	3.486	-3.486	3.426	-3.426
-12.5	3.48311	-3.48311	3.43806	-3.43806
-12.25	3.49612	-3.49612	3.46425	-3.46425
-12	3.49307	-3.49307	3.49492	-3.49492
-11.75	3.50251	-3.50251	3.5378	-3.5378
-11.5	3.50485	-3.50485	3.5844	-3.5844
-11.25	3.51866	-3.51866	3.64449	-3.64449
-11	3.54766	-3.54766	3.71347	-3.71347
-10.75	3.58864	-3.58864	3.79543	-3.79543
-10.5	3.61732	-3.61732	3.82194	-3.82194
-10.25	3.6612	-3.6612	3.86821	-3.86821
-10	3.70279	-3.70279	3.93148	-3.93148
-9.75	3.76237	-3.76237	4.01352	-4.01352
-9.5	3.8239	-3.8239	4.11164	-4.11164
-9.25	3.90103	-3.90103	4.22683	-4.22683
-9	3.98224	-3.98224	4.35642	-4.35642
-8.75	4.07956	-4.07956	4.50131	-4.50131
-8.5	4.19721	-4.19721	4.5317	-4.5317
-8.25	4.32467	-4.32467	4.57066	-4.57066
-8	4.46346	-4.46346	4.4301	-4.4301
-7.75	4.6142	-4.6142	4.31794	-4.31794
-7.5	4.58267	-4.58267	4.222	-4.222
-7.25	4.56601	-4.56601	4.15631	-4.15631
-7	4.47245	-4.47245	4.09296	-4.09296
-6.75	4.40637	-4.40637	4.06465	-4.06465
-6.5	4.35546	-4.35546	4.04279	-4.04279
-6.25	4.33652	-4.33652	4.07234	-4.07234
-6	4.23289	-4.23289	4.08858	-4.08858
-5.75	4.17471	-4.17471	4.14295	-4.14295
-5.5	4.1005	-4.1005	4.05942	-4.05942
-5.25	4.04483	-4.04483	3.98727	-3.98727
-5	4.00968	-4.00968	3.92709	-3.92709
-4.75	3.99388	-3.99388	3.87964	-3.87964
-4.5	3.9718	-3.9718	3.84356	-3.84356
-4.25	3.96282	-3.96282	3.8189	-3.8189
-4	3.90487	-3.90487	3.81165	-3.81165
-3.75	3.85565	-3.85565	3.81564	-3.81564
-3.5	3.81139	-3.81139	3.79525	-3.79525
-3.25	3.77895	-3.77895	3.78926	-3.78926
-3	3.76132	-3.76132	3.75848	-3.75848
-2.75	3.75157	-3.75157	3.74137	-3.74137
-2.5	3.7617	-3.7617	3.7435	-3.7435
-2.25	3.78118	-3.78118	3.76046	-3.76046
-2	3.76393	-3.76393	3.7407	-3.7407
-1.75	3.75676	-3.75676	3.73318	-3.73318
-1.5	3.74757	-3.74757	3.66648	-3.66648
-1.25	3.75545	-3.75545	3.61258	-3.61258
-1	3.77574	-3.77574	3.55382	-3.55382
-0.75	3.81073	-3.81073	3.53642	-3.53642
-0.5	3.7978	-3.7978	3.52456	-3.52456
-0.25	3.78137	-3.78137	3.52802	-3.52802
0	3.72976	-3.72976	3.53648	-3.53648
0.25	3.69223	-3.69223	3.55882	-3.55882
0.5	3.65149	-3.65149	3.57537	-3.57537
0.75	3.62114	-3.62114	3.60563	-3.60563
1	3.59865	-3.59865	3.6299	-3.6299
1.25	3.58979	-3.58979	3.71807	-3.71807
1.5	3.59401	-3.59401	3.78657	-3.78657
1.75	3.61106	-3.61106	3.86678	-3.86678
2	3.62069	-3.62069	3.92952	-3.92952
2.25	3.67257	-3.67257	4.00093	-4.00093
2.5	3.73116	-3.73116	3.91108	-3.91108
2.75	3.80184	-3.80184	3.84153	-3.84153
3	3.8614	-3.8614	3.74736	-3.74736
3.25	3.93382	-3.93382	3.66868	-3.66868
3.5	3.84685	-3.84685	3.53904	-3.53904
3.75	3.77227	-3.77227	3.42526	-3.42526
4	3.69846	-3.69846	3.31366	-3.31366
4.25	3.64192	-3.64192	3.21276	-3.21276
4.5	3.55547	-3.55547	3.12678	-3.12678
4.75	3.48206	-3.48206	3.05304	-3.05304
5	3.38036	-3.38036	2.99531	-2.99531
5.25	3.28424	-3.28424	2.9527	-2.9527
5.5	3.1979	-3.1979	2.90106	-2.90106
5.75	3.12377	-3.12377	2.85961	-2.85961
6	3.06198	-3.06198	2.78802	-2.78802
6.25	3.01431	-3.01431	2.72998	-2.72998
6.5	2.98069	-2.98069	2.60808	-2.60808
6.75	2.96194	-2.96194	2.50498	-2.50498
7	2.92613	-2.92613	2.41454	-2.41454
7.25	2.90233	-2.90233	2.34148	-2.34148
7.5	2.85489	-2.85489	2.27859	-2.27859
7.75	2.82652	-2.82652	2.23654	-2.23654
8	2.80075	-2.80075	2.21698	-2.21698
8.25	2.79199	-2.79199	2.22076	-2.22076
8.5	2.74743	-2.74743	2.24603	-2.24603
8.75	2.71761	-2.71761	2.29293	-2.29293
9	2.70492	-2.70492	2.36175	-2.36175
9.25	2.71041	-2.71041	2.45107	-2.45107
9.5	2.71591	-2.71591	2.40833	-2.40833
9.75	2.74061	-2.74061	2.39491	-2.39491
10	2.71446	-2.71446	2.37867	-2.37867
10.25	2.69621	-2.69621	2.39233	-2.39233
10.5	2.63603	-2.63603	2.39082	-2.39082
10.75	2.59359	-2.59359	2.44294	-2.44294
11	2.56556	-2.56556	2.4341	-2.4341
11.25	2.5552	-2.5552	2.43795	-2.43795
11.5	2.55455	-2.55455	2.18738	-2.18738
11.75	2.57054	-2.57054	2.47524	-2.47524
12	2.57336	-2.57336	2.50407	-2.50407
12.25	2.59111	-2.59111	2.54995	-2.54995
12.5	2.62303	-2.62303	2.61509	-2.61509
12.75	2.66939	-2.66939	2.69492	-2.69492
13	2.71416	-2.71416	2.79179	-2.79179
13.25	2.7718	-2.7718	2.90295	-2.90295
13.5	2.80378	-2.80378	2.88528	-2.88528
13.75	2.84993	-2.84993	2.88768	-2.88768
14	2.82985	-2.82985	2.88162	-2.88162
14.25	2.82539	-2.82539	2.89267	-2.89267
14.5	2.82881	-2.82881	2.91946	-2.91946
14.75	2.84655	-2.84655	2.9628	-2.9628
15	2.88175	-2.88175	3.02058	-3.02058
15.25	2.93074	-2.93074	3.09413	-3.09413
15.5	2.9934	-2.9934	3.18419	-3.18419
15.75	3.0704	-3.0704	3.2881	-3.2881
16	3.14241	-3.14241	3.37258	-3.37258
16.25	3.22859	-3.22859	3.47547	-3.47547
16.5	3.27373	-3.27373	3.57944	-3.57944
16.75	3.34247	-3.34247	3.70381	-3.70381
17	3.29034	-3.29034	3.7575	-3.7575
17.25	4.16547	-4.16547	3.82272	-3.82272
17.5	4.28759	-4.28759	3.90078	-3.90078
17.75	4.35706	-4.35706	3.98951	-3.98951
18	4.40224	-4.40224	4.16422	-4.16422
18.25	4.45801	-4.45801	4.73791	-4.73791
18.5	4.52427	-4.52427	4.8308	-4.8308
18.75	4.60064	-4.60064	4.93226	-4.93226
19	4.68693	-4.68693	5.03148	-5.03148
19.25	4.78275	-4.78275	5.13503	-5.13503
19.5	4.88768	-4.88768	5.23764	-5.23764
19.75	5.00076	-5.00076	5.34882	-5.34882
20	5.12447	-5.12447	5.3902	-5.3902
20.25	5.25515	-5.25515	5.4416	-5.4416
20.5	5.38239	-5.38239	5.4299	-5.4299
20.75	5.5147	-5.5147	5.4295	-5.4295
21	5.50501	-5.50501	5.41321	-5.41321
21.25	5.50619	-5.50619	5.41016	-5.41016
21.5	5.50119	-5.50119	5.39313	-5.39313
21.75	5.50824	-5.50824	5.38672	-5.38672
22	5.51072	-5.51072	5.36438	-5.36438
22.25	5.52588	-5.52588	5.3632	-5.3632
22.5	5.46769	-5.46769	5.35229	-5.35229
22.75	5.42785	-5.42785	5.35988	-5.35988
23	5.36532	-5.36532	5.35486	-5.35486
23.25	5.32614	-5.32614	5.36415	-5.36415
23.5	5.30329	-5.30329	5.38517	-5.38517
23.75	5.3009	-5.3009	5.41954	-5.41954
24	5.26689	-5.26689	5.39841	-5.39841
24.25	5.24797	-5.24797	5.93458	-5.93458
24.5	5.25585	-5.25585	6.01618	-6.01618
24.75	5.27726	-5.27726	6.20744	-6.20744
25	5.30767	-5.30767	6.25998	-6.25998
25.25	5.35251	-5.35251	6.32006	-6.32006
25.5	5.35874	-5.35874	6.38649	-6.38649
25.75	5.69854	-5.69854	6.4613	-6.4613
26	5.79914	-5.79914	6.54831	-6.54831
26.25	6.03254	-6.03254	6.64361	-6.64361
26.5	6.11784	-6.11784	6.71294	-6.71294
26.75	6.20696	-6.20696	6.86291	-6.86291
27	6.31085	-6.31085	6.95689	-6.95689
27.25	6.42041	-6.42041	7.0564	-7.0564
27.5	6.52084	-6.52084	7.10382	-7.10382
27.75	6.63998	-6.63998	7.15936	-7.15936
28	6.73055	-6.73055	7.22331	-7.22331
28.25	6.85665	-6.85665	7.29531	-7.29531
28.5	6.99267	-6.99267	7.35647	-7.35647
28.75	7.15054	-7.15054	7.42373	-7.42373
29	7.19108	-7.19108	7.47687	-7.47687
29.25	7.24291	-7.24291	7.54003	-7.54003
29.5	7.29447	-7.29447	7.57538	-7.57538
29.75	7.35313	-7.35313	7.62099	-7.62099
30	7.41803	-7.41803	7.66082	-7.66082
30.25	7.48803	-7.48803	7.70874	-7.70874
30.5	7.54657	-7.54657	7.72892	-7.72892
30.75	7.6964	-7.6964	7.75658	-7.75658
31	7.80828	-7.80828	7.79309	-7.79309
31.25	7.92899	-7.92899	7.83546	-7.83546
31.5	8.03485	-8.03485	7.88471	-7.88471
31.75	8.1315	-8.1315	7.94	-7.94
32	8.22884	-8.22884	8.00169	-8.00169
32.25	8.33293	-8.33293	8.0695	-8.0695
32.5	8.44144	-8.44144	8.14498	-8.14498
32.75	8.55609	-8.55609	8.22696	-8.22696
33	8.65244	-8.65244	8.31439	-8.31439
33.25	8.75468	-8.75468	8.40606	-8.40606
33.5	8.85403	-8.85403	8.5061	-8.5061
33.75	8.95937	-8.95937	8.61117	-8.61117
34	9.0488	-9.0488	8.72131	-8.72131
34.25	9.14328	-9.14328	8.83634	-8.83634
34.5	9.26104	-9.26104	8.95604	-8.95604
34.75	9.38936	-9.38936	9.0803	-9.0803
35	9.46426	-9.46426	9.21041	-9.21041
35.25	9.54703	-9.54703	9.34493	-9.34493
35.5	9.63684	-9.63684	9.48133	-9.48133
35.75	9.73392	-9.73392	9.62193	-9.62193
36	9.83766	-9.83766	9.76537	-9.76537
36.25	9.94901	-9.94901	9.91274	-9.91274
36.5	10.0681	-10.0681	10.0644	-10.0644
36.75	10.1936	-10.1936	10.2178	-10.2178
37	10.3219	-10.3219	10.3769	-10.3769
37.25	10.4571	-10.4571	10.5373	-10.5373
37.5	10.588	-10.588	10.6724	-10.6724
37.75	10.7177	-10.7177	10.8125	-10.8125
38	10.8855	-10.8855	10.9409	-10.9409
38.25	11.0692	-11.0692	11.0768	-11.0768
38.5	11.272	-11.272	11.2195	-11.2195
38.75	11.5094	-11.5094	11.3684	-11.3684
39	11.9292	-11.9292	11.5265	-11.5265
39.25	12.4955	-12.4955	11.6894	-11.6894
39.5	13.9495	-13.9495	11.8586	-11.8586
39.75	15.8498	-15.8498	12.0337	-12.0337
40	17.4737	-17.4737	12.2148	-12.2148
			12.401	-12.401
			12.6206	-12.6206
			12.9667	-12.9667
			13.5369	-13.5369
			14.2924	-14.2924
			15.478	-15.478
			16.869	-16.869
			17.0768	-17.0768
			17.2861	-17.2861
			17.4958	-17.4958
			17.7064	-17.7064
			17.9197	-17.9197
			18.1342	-18.1342
			18.35	-18.35
			18.5668	-18.5668
			18.7834	-18.7834
			19.0012	-19.0012
			19.2225	-19.2225
			19.4441	-19.4441
			19.6644	-19.6644
			19.8849	-19.8849
			20.1116	-20.1116
			20.339	-20.339
			20.5644	-20.5644
			20.7907	-20.7907
			21.0029	-21.0029
			21.2512	-21.2512
			21.551	-21.551
			21.8955	-21.8955
			22.1904	-22.1904
			22.4926	-22.4926
			23.0913	-23.0913
			23.8429	-23.8429
			25.6404	-25.6404
			28.0175	-28.0175

## Sheet: SupFig4A
ZINC ID	Number of matching pharmacophores
ZINC26876007	10
ZINC93401109	10
ZINC51125638	10
ZINC91304884	10
ZINC60557463	10
ZINC06553362	10
ZINC03371314	10
ZINC58133301	10
ZINC91688505	10
ZINC76760847	10
ZINC20961998	10
ZINC09666884	10
ZINC12202205	10
ZINC07001288	10
ZINC91375174	10
ZINC12430014	10
ZINC77247648	10
ZINC12890205	10
ZINC09712236	10
ZINC19586158	10
ZINC08004533	10
ZINC46528223	10
ZINC92224000	10
ZINC11999470	10
ZINC19211063	10
ZINC91307739	10
ZINC03546963	10
ZINC09859806	10
ZINC58438263	10
ZINC89520619	10
ZINC92796880	10
ZINC64344834	10
ZINC06530230	10
ZINC12771865	10
ZINC91282948	10
ZINC32850932	10
ZINC32751412	10
ZINC91899902	10
ZINC55327372	10
ZINC91900103	10
ZINC93364518	10
ZINC90450583	10
ZINC20567399	10
ZINC91678373	10
ZINC50898774	10
ZINC52799411	10
ZINC07845744	10
ZINC32753301	10
ZINC51123757	10
ZINC32759572	10
ZINC19562623	10
ZINC95419952	10
ZINC67770740	10
ZINC89749696	10
ZINC83452826	10
ZINC91688763	10
ZINC55253636	10
ZINC90723822	10
ZINC89673843	10
ZINC11819494	10
ZINC76429686	10
ZINC83219782	10
ZINC12756822	10
ZINC03571099	10
ZINC21323606	10
ZINC03540605	10
ZINC92063726	10
ZINC67872463	10
ZINC93402249	10
ZINC93364516	10
ZINC08005385	10
ZINC39356864	10
ZINC84131308	10
ZINC40267925	10
ZINC07001403	10
ZINC08923072	10
ZINC93074858	10
ZINC83998883	10
ZINC69023751	10
ZINC12026643	10
ZINC91280780	10
ZINC08749613	10
ZINC51426303	10
ZINC19737604	10
ZINC09365428	10
ZINC06529619	10
ZINC64590834	10
ZINC93339004	10
ZINC19211060	10
ZINC90617661	10
ZINC73006180	10
ZINC12986242	10
ZINC42208058	10
ZINC93053033	10
ZINC36099032	10
ZINC75612310	10
ZINC91346544	10
ZINC91375049	10
ZINC51257651	10
ZINC92374378	10
ZINC20988606	10
ZINC69590057	10
ZINC69070076	10
ZINC20202782	10
ZINC57623364	10
ZINC89556157	10
ZINC08924486	10
ZINC86255325	10
ZINC93173907	10
ZINC75711109	10
ZINC91398632	10
ZINC07985259	10
ZINC07929609	10
ZINC40315320	10
ZINC07049837	10
ZINC93690823	10
ZINC90938794	10
ZINC90034769	10
ZINC09782278	10
ZINC92792352	10
ZINC91311443	10
ZINC34674374	10
ZINC06657906	10
ZINC79090853	10
ZINC77428742	10
ZINC79914774	10
ZINC76760755	10
ZINC90030716	10
ZINC93094825	10
ZINC94645778	10
ZINC57992717	10
ZINC33126270	10
ZINC93364556	10
ZINC46032402	10
ZINC12775683	10
ZINC40316469	10
ZINC79107955	10
ZINC89552329	10
ZINC07985959	10
ZINC25662318	10
ZINC90408679	10
ZINC90179262	10
ZINC40314120	10
ZINC85334490	10
ZINC06618590	10
ZINC13137667	10
ZINC46032526	10
ZINC91262767	10
ZINC90620508	10
ZINC91283947	10
ZINC12302004	10
ZINC72824086	10
ZINC33359185	10
ZINC20117994	10
ZINC65553316	10
ZINC64014278	10
ZINC57445598	10
ZINC71876168	10
ZINC12221303	10
ZINC91315864	10
ZINC89518079	10
ZINC08005163	9
ZINC25660341	10
ZINC90765597	10
ZINC80924187	10
ZINC12188747	10
ZINC51500930	10
ZINC90938105	10
ZINC91370240	10
ZINC24739924	10
ZINC08937226	10
ZINC21918858	10
ZINC90408913	10
ZINC19129243	10
ZINC48362129	10
ZINC91367948	10
ZINC63857504	10
ZINC64590775	10
ZINC89552205	10
ZINC72388829	10
ZINC71012824	10
ZINC12978601	10
ZINC91282736	10
ZINC09591752	10
ZINC90956896	10
ZINC60977626	10
ZINC12730580	10
ZINC11932981	10
ZINC89580923	10
ZINC91373230	10
ZINC92761288	10
ZINC83452000	10
ZINC32777584	10
ZINC64590918	10
ZINC54570708	10
ZINC03441439	10
ZINC09208718	10
ZINC91374214	10
ZINC66148180	10
ZINC91372666	10
ZINC93866113	10
ZINC36102624	10
ZINC73102623	10
ZINC90115817	10
ZINC53128154	10
ZINC91321311	10
ZINC93687518	10
ZINC83446662	10
ZINC07049432	10
ZINC72957820	10
ZINC90399762	10
ZINC90107885	10
ZINC93866326	10
ZINC95391698	10
ZINC92339481	10
ZINC93075352	10
ZINC92761887	10
ZINC14200929	10
ZINC40317697	10
ZINC72671288	10
ZINC04906269	10
ZINC36102528	10
ZINC09201876	10
ZINC89597296	10
ZINC91316188	10
ZINC91307752	10
ZINC92063825	10
ZINC92741711	10
ZINC02824070	10
ZINC02629534	10
ZINC91413771	10
ZINC15300610	10
ZINC90658474	10
ZINC93690598	10
ZINC89722460	10
ZINC08531603	9
ZINC59444898	10
ZINC32900921	10
ZINC51423672	10
ZINC94507789	10
ZINC90534582	10
ZINC53238579	10
ZINC15859338	10
ZINC90045306	9
ZINC40320245	10
ZINC81594689	10
ZINC78729267	10
ZINC77169656	10
ZINC16047202	10
ZINC48331514	10
ZINC93174258	10
ZINC93339147	10
ZINC93865925	10
ZINC20876241	10
ZINC16397108	10
ZINC24834551	10
ZINC23127113	10
ZINC94827075	10
ZINC77482250	9
ZINC90938237	10
ZINC90937700	10
ZINC72773399	10
ZINC69169732	10
ZINC72299949	10
ZINC93319889	10
ZINC43641774	10
ZINC92710613	10
ZINC66236768	9
ZINC90947431	9
ZINC12305896	10
ZINC66236758	9
ZINC91317884	10
ZINC93364487	10
ZINC11289073	9
ZINC81596834	10
ZINC13720961	10
ZINC09388319	10
ZINC93690702	10
ZINC92755807	10
ZINC07725977	10
ZINC55108460	10
ZINC11661522	10
ZINC90954758	10
ZINC90998136	10
ZINC91268197	9
ZINC62581121	10
ZINC72489291	9
ZINC89510116	10
ZINC78420854	10
ZINC90408390	10
ZINC32529058	10
ZINC09387691	10
ZINC09512162	10
ZINC12995052	10
ZINC90453292	10
ZINC69168062	10
ZINC90772635	10
ZINC89673701	9
ZINC14967660	10
ZINC32819296	10
ZINC08395599	10
ZINC48816530	10
ZINC71952539	10
ZINC92796763	10
ZINC36146528	10
ZINC90947441	9
ZINC89580961	10
ZINC93769787	10
ZINC90938266	10
ZINC77460339	10
ZINC76342562	10
ZINC91069855	10
ZINC86249829	10
ZINC40316182	10
ZINC40314907	10
ZINC19555825	9
ZINC92761780	10
ZINC04413567	10
ZINC37977727	10
ZINC95419973	10
ZINC71856396	10
ZINC06751037	10
ZINC90665126	10
ZINC88745395	10
ZINC89515987	10
ZINC02824199	10
ZINC68046374	10
ZINC48449337	10
ZINC74044697	10
ZINC90911221	10
ZINC71797343	10
ZINC92063732	10
ZINC19982589	10
ZINC91401494	10
ZINC91374522	10
ZINC00824757	10
ZINC72826903	9
ZINC91368394	10
ZINC91406918	9
ZINC72563094	10
ZINC11936219	10
ZINC70038591	10
ZINC69974083	10
ZINC69571169	10
ZINC85322667	10
ZINC91350372	9
ZINC66162493	10
ZINC25048919	10
ZINC08878947	10
ZINC86277883	10
ZINC08659775	10
ZINC40313466	10
ZINC91308539	10
ZINC72682967	10
ZINC89516071	10
ZINC61014327	10
ZINC91333061	10
ZINC92761202	10
ZINC90459687	9
ZINC04603059	10
ZINC12523653	10
ZINC89580989	10
ZINC75899699	9
ZINC91069864	10
ZINC92437712	10
ZINC55245500	9
ZINC89515950	10
ZINC12307258	10
ZINC12432161	10
ZINC72268004	10
ZINC91308706	10
ZINC90768348	10
ZINC24339843	9
ZINC08309819	10
ZINC13002667	10
ZINC17045450	10
ZINC91265904	9
ZINC89515838	10
ZINC91412916	10
ZINC89515958	10
ZINC90044776	9
ZINC91404138	10
ZINC66162615	9
ZINC40465841	10
ZINC66162565	10
ZINC11788595	10
ZINC48552612	10
ZINC12464771	10
ZINC77400001	10
ZINC83133637	9
ZINC25578932	10
ZINC67445847	10
ZINC92437071	10
ZINC92755907	10
ZINC13718832	10
ZINC19753554	10
ZINC13073808	10
ZINC80847907	10
ZINC65403451	10
ZINC12062783	10
ZINC91686448	10
ZINC48313830	10
ZINC38597850	10
ZINC10436392	10
ZINC20617364	10
ZINC69489644	9
ZINC90045288	9
ZINC90045270	9
ZINC56896376	10
ZINC67116950	10
ZINC91349937	9
ZINC90176659	10
ZINC86277952	10
ZINC09501063	10
ZINC20873938	10
ZINC91319418	9
ZINC93870024	10
ZINC92740450	10
ZINC66350036	10
ZINC55178783	9
ZINC11762448	10
ZINC94108728	9
ZINC12300829	10
ZINC91287300	9
ZINC12449357	10
ZINC91350271	10
ZINC93318901	10
ZINC69625019	9
ZINC78420731	9
ZINC20761617	10
ZINC15066954	10
ZINC91316127	10
ZINC91400465	9
ZINC10436443	10
ZINC89721939	10
ZINC02597758	9
ZINC91367979	9
ZINC91345154	9
ZINC69452950	10
ZINC92470556	9
ZINC41582280	9
ZINC12374235	10
ZINC19899402	10
ZINC90045028	9
ZINC93667707	10
ZINC71769296	10
ZINC70016338	10
ZINC92646424	10
ZINC94542216	9
ZINC92851718	10
ZINC36396723	10
ZINC15675079	10
ZINC76894796	9
ZINC90947558	9
ZINC38981240	10
ZINC11956743	10
ZINC75573264	9
ZINC77459001	9
ZINC69535541	10
ZINC83128263	9
ZINC19018624	10
ZINC14975377	10
ZINC90233101	10
ZINC20538493	10
ZINC07487936	9
ZINC91367975	9
ZINC90605997	10
ZINC91892136	10
ZINC93364038	9
ZINC72168245	9
ZINC72267773	10
ZINC93594225	10
ZINC90947239	9
ZINC91349810	9
ZINC90036952	9
ZINC92063725	9
ZINC69873987	9
ZINC94171105	10
ZINC16688066	10
ZINC69897548	10
ZINC65371020	10
ZINC52163689	10
ZINC93364082	9
ZINC11816211	10
ZINC72863337	10
ZINC16525936	10
ZINC90450184	10
ZINC90051078	9
ZINC27357162	9
ZINC14670808	9
ZINC09763491	10
ZINC12035307	10
ZINC72269864	10
ZINC61798614	9
ZINC91367471	10
ZINC09446762	9
ZINC12820666	10
ZINC90947412	9
ZINC91887864	10
ZINC90036693	9
ZINC92710653	10
ZINC25434921	9
ZINC19522347	9
ZINC83219639	9
ZINC90218712	10
ZINC72069099	10
ZINC90998034	10
ZINC94625727	10
ZINC72392611	10
ZINC20272645	10
ZINC25160045	10
ZINC00926397	10
ZINC93842906	9
ZINC12797310	9
ZINC71008209	9
ZINC91264384	9
ZINC89624286	10
ZINC90036963	9
ZINC75573148	9
ZINC23218107	10
ZINC91401941	9
ZINC47279348	10
ZINC07878283	10
ZINC79020200	9
ZINC90036921	9
ZINC07062164	10
ZINC69876566	10
ZINC69808072	10
ZINC91535538	10
ZINC38848468	10
ZINC20117803	10
ZINC72140237	9
ZINC69459501	10
ZINC92755881	10
ZINC19499144	9
ZINC72295965	10
ZINC12570240	10
ZINC91406927	9
ZINC91306691	9
ZINC94840223	9
ZINC74313096	9
ZINC92755898	9
ZINC69079853	10
ZINC44978038	10
ZINC93193456	9
ZINC00157208	8
ZINC71797150	9
ZINC90044429	10
ZINC89511064	10
ZINC19406528	9
ZINC75582646	9
ZINC19017996	9
ZINC93275422	10
ZINC67296192	10
ZINC66350038	8
ZINC71422261	10
ZINC19116932	9
ZINC07355312	10
ZINC90090617	10
ZINC52863781	9
ZINC22108766	10
ZINC12197091	10
ZINC71735548	10
ZINC12567061	10
ZINC74311535	9
ZINC93305900	9
ZINC67297562	10
ZINC90036768	9
ZINC37050418	8
ZINC89961757	10
ZINC92063767	9
ZINC86859963	10
ZINC32983790	10
ZINC90052023	9
ZINC20576458	10
ZINC06197005	10
ZINC84674001	10
ZINC72826932	9
ZINC07874829	9
ZINC91283654	9
ZINC72630731	10
ZINC08726954	10
ZINC93174246	9
ZINC36706108	10
ZINC90051877	9
ZINC48557625	9
ZINC72254532	10
ZINC91345984	9
ZINC19018618	9
ZINC92760472	9
ZINC90046003	10
ZINC91093529	10
ZINC89960559	9
ZINC27594597	10
ZINC16433771	10
ZINC92331611	9
ZINC92826075	10
ZINC48332327	10
ZINC63512207	9
ZINC72162804	9
ZINC94973027	9
ZINC84496564	9
ZINC11998164	10
ZINC92063853	9
ZINC15962593	10
ZINC91080515	9
ZINC47673132	9
ZINC08827838	10
ZINC07541358	10
ZINC46032110	10
ZINC48785698	10
ZINC15072329	10
ZINC72154351	8
ZINC78397521	10
ZINC75603372	9
ZINC12714584	10
ZINC90220536	10
ZINC76555514	9
ZINC65528441	9
ZINC82138648	10
ZINC12028512	10
ZINC93594370	10
ZINC08343475	9
ZINC20353054	10
ZINC07541335	10
ZINC91310336	9
ZINC09274843	10
ZINC38573543	10
ZINC65398811	9
ZINC13563802	10
ZINC93769807	9
ZINC12301219	10
ZINC43281338	10
ZINC24116262	10
ZINC92727554	9
ZINC22056772	10
ZINC12150137	10
ZINC66436280	10
ZINC09124064	10
ZINC12150646	10
ZINC12318568	10
ZINC12669764	9
ZINC71793669	8
ZINC89904636	8
ZINC89515996	8
ZINC13057633	10
ZINC04984188	10
ZINC12301536	10
ZINC05976742	10
ZINC83476563	10
ZINC28427531	9
ZINC08074730	9
ZINC51123705	9
ZINC41085850	10
ZINC72167571	8
ZINC14983488	10
ZINC17309687	10
ZINC92811967	9
ZINC93712107	10
ZINC39858305	8
ZINC36669305	9
ZINC95396953	9
ZINC27145778	10
ZINC11938553	10
ZINC69875888	9
ZINC95453468	9
ZINC54041178	10
ZINC46126636	10
ZINC93769827	9
ZINC76342722	9
ZINC93005105	9
ZINC93769775	9
ZINC02139880	9
ZINC13564695	10
ZINC93737482	10
ZINC12302351	10
ZINC14971514	10
ZINC09527043	10
ZINC72094430	10
ZINC91281352	9
ZINC23977049	9
ZINC80242772	10
ZINC10151183	9
ZINC19086053	9
ZINC93769868	9
ZINC41584579	10
ZINC69232156	10
ZINC20617135	10
ZINC37235866	9
ZINC14976067	10
ZINC16769710	9
ZINC80401799	9
ZINC82167106	9
ZINC24528633	9
ZINC41025895	9
ZINC12305771	10
ZINC58789418	10
ZINC20590574	9
ZINC79961620	10
ZINC39041551	10
ZINC64480854	10
ZINC93767623	9
ZINC17027860	10
ZINC90107270	8
ZINC05428484	10
ZINC55576407	10
ZINC14989814	10
ZINC74454154	10
ZINC20834575	9
ZINC16430630	9
ZINC09524022	9
ZINC91343212	10
ZINC71910653	9
ZINC94096468	8
ZINC69948377	10
ZINC19332106	10
ZINC41585127	10
ZINC86250879	8
ZINC91976831	9
ZINC11185322	8
ZINC20616203	10
ZINC75900072	8
ZINC90602905	9
ZINC05121602	10
ZINC76183815	10
ZINC10244843	10
ZINC20141659	10
ZINC32576937	10
ZINC04272815	9
ZINC72334058	9
ZINC83455833	10
ZINC18223019	9
ZINC51649495	9
ZINC15454622	9
ZINC17075739	10
ZINC65330860	10
ZINC29171489	8
ZINC06239968	9
ZINC26307834	8
ZINC07975044	9
ZINC39229354	10
ZINC08746602	9
ZINC12544501	9
ZINC20873641	9
ZINC19716354	9
ZINC33891529	9
ZINC76882945	10
ZINC72410540	10
ZINC13815405	9
ZINC20598823	10
ZINC12150939	10
ZINC72276816	8
ZINC65373801	8
ZINC29837850	10
ZINC71081456	8
ZINC72489196	9
ZINC09950235	10
ZINC02247484	10
ZINC29836238	10
ZINC25302964	8
ZINC04729562	8
ZINC04696753	8
ZINC01227789	10
ZINC72149902	10
ZINC12952434	10
ZINC64058453	10
ZINC80241947	8
ZINC11881469	10
ZINC27354326	8
ZINC67651752	10
ZINC13702302	9
ZINC93690631	8
ZINC05800910	9
ZINC84859983	8
ZINC92839811	8
ZINC90998707	9
ZINC02551835	9
ZINC05115122	9
ZINC69655984	10
ZINC33354125	10
ZINC12303787	10
ZINC76745848	8
ZINC42132793	9
ZINC91368539	8
ZINC14740376	10
ZINC69632326	9
ZINC91412891	8
ZINC12198128	10
ZINC92738166	10
ZINC21818163	8
ZINC08327654	9
ZINC37996864	8
ZINC14881648	10
ZINC41585259	10
ZINC46091158	9
ZINC72133780	8
ZINC04345585	8
ZINC07363073	9
ZINC69952215	9
ZINC08817355	10
ZINC20920738	9
ZINC90036845	8
ZINC90641328	10
ZINC12759332	9
ZINC01325031	10
ZINC19657889	8
ZINC33766319	9
ZINC12366439	10
ZINC91402263	8
ZINC91402197	8
ZINC39741670	10
ZINC77418046	8
ZINC90890333	9
ZINC88745619	9
ZINC19454809	10
ZINC69785583	9
ZINC12320028	10
ZINC00936726	9
ZINC05444255	9
ZINC71498258	10
ZINC33834184	9
ZINC12282589	10
ZINC73486875	9
ZINC05182623	9
ZINC81929266	9
ZINC37239558	8
ZINC23794970	10
ZINC27364741	9
ZINC66180645	9
ZINC92755817	8
ZINC27584096	10
ZINC04280412	9
ZINC10017892	9
ZINC21822209	9
ZINC09272660	10
ZINC69351042	9
ZINC91349313	9
ZINC66214593	9
ZINC54040740	8
ZINC92118941	8
ZINC59350487	8
ZINC12243105	9
ZINC14980862	10
ZINC77170907	9
ZINC84055901	9
ZINC72308826	9
ZINC89933282	8
ZINC19863754	8
ZINC93596567	9
ZINC14014079	9
ZINC38508827	9
ZINC36359060	9
ZINC89210400	9
ZINC05046038	8
ZINC09474858	9
ZINC19349088	9
ZINC03207842	8
ZINC73092248	8
ZINC90045424	9
ZINC19898216	9
ZINC14536919	9
ZINC76480063	10
ZINC72430086	8
ZINC92354668	8
ZINC12558885	8
ZINC19533251	9
ZINC22794151	10
ZINC43746881	9
ZINC19710339	9
ZINC38713345	9
ZINC91312910	8
ZINC81800989	8
ZINC11664506	10
ZINC92436533	9
ZINC11821363	8
ZINC55575945	8
ZINC71961321	8
ZINC89593038	10
ZINC68584672	8
ZINC12443103	8
ZINC35671311	8
ZINC88983131	10
ZINC92739564	8
ZINC75727801	8
ZINC02421232	9
ZINC13729948	8
ZINC09312041	9
ZINC72555777	7
ZINC79363029	9
ZINC07846802	7
ZINC12433011	8
ZINC65369725	8
ZINC90655031	8
ZINC77460458	8
ZINC65297945	10
ZINC34789168	8
ZINC93319349	9
ZINC22810666	9
ZINC20663661	8
ZINC12311618	8
ZINC90539208	8
ZINC06166517	8
ZINC04477953	8
ZINC09587015	9
ZINC94170906	8
ZINC89578849	9
ZINC27336419	8
ZINC13125953	8
ZINC11784530	9
ZINC78928950	8
ZINC21004303	9
ZINC93338855	8
ZINC72976569	8
ZINC90534620	9
ZINC14989888	8
ZINC93364500	8
ZINC01543423	7
ZINC41511364	8
ZINC19694344	9
ZINC72367281	10
ZINC38223330	9
ZINC63409373	8
ZINC11936380	9
ZINC71819439	8
ZINC11848799	7
ZINC27497533	8
ZINC13721568	8
ZINC90890737	8
ZINC54148760	9
ZINC69592418	9
ZINC93102125	8
ZINC93970686	9
ZINC72995818	8
ZINC09782642	9
ZINC75759890	9
ZINC67341977	8
ZINC72439383	8
ZINC93364501	8
ZINC06715238	9
ZINC37239476	7
ZINC00236761	7
ZINC67298528	8
ZINC13734929	8
ZINC19131719	8
ZINC94170790	8
ZINC22074044	8
ZINC58441440	7
ZINC91278416	8
ZINC16576212	8
ZINC63406068	8
ZINC11909622	8
ZINC20876917	7
ZINC20874646	8
ZINC12073028	10
ZINC05185070	9
ZINC83925576	8
ZINC13731450	7
ZINC94964952	8
ZINC63250099	8
ZINC94952394	9
ZINC13729760	9
ZINC80538027	7
ZINC67997655	7
ZINC91312963	7
ZINC91995482	8
ZINC15946542	8
ZINC03119608	7
ZINC25521347	9
ZINC63611387	8
ZINC63409369	8
ZINC83454026	8
ZINC93062336	9
ZINC08462856	7
ZINC76182998	8
ZINC09317764	7
ZINC43412398	9
ZINC14961521	8
ZINC04999722	7
ZINC04174188	8
ZINC91994572	8
ZINC83472133	8
ZINC49002555	6
ZINC75122188	8
ZINC89210173	9
ZINC33813115	8
ZINC93339045	7
ZINC92740910	9
ZINC35487035	8
ZINC08037977	7
ZINC78777194	8
ZINC90971850	7
ZINC14950845	8
ZINC59171042	8
ZINC22579795	9
ZINC23263575	8
ZINC09191552	6
ZINC21943370	9
ZINC09486328	8
ZINC92436257	9
ZINC22165324	6
ZINC39867598	6
ZINC35314962	8
ZINC40207865	6
ZINC72471854	7
ZINC94263989	7
ZINC40206548	6
ZINC16741865	8
ZINC19656322	7
ZINC67262473	8
ZINC91404523	7
ZINC91960966	9
ZINC40219307	6
ZINC25261091	7
ZINC40213066	6
ZINC91287604	8
ZINC13362903	6
ZINC12331954	7
ZINC40278897	6
ZINC12415176	6
ZINC09317068	6
ZINC48989647	6
ZINC78546136	6
ZINC09501796	6
ZINC92748919	7
ZINC40212755	6
ZINC09412627	6
ZINC04856327	6
ZINC25599245	6
ZINC55309047	6
ZINC33067961	6
ZINC04355101	6
ZINC49008557	6
ZINC93438159	8
ZINC28428352	8
ZINC06604627	6
ZINC19290575	6
ZINC12462068	6
ZINC13813998	7
ZINC93212288	8
ZINC57592397	7
ZINC03669046	6
ZINC09575894	6
ZINC91040967	6
ZINC10702646	6
ZINC57953992	6
ZINC33059717	6
ZINC89872982	6
ZINC09267923	6
ZINC07689168	6
ZINC40295165	6
ZINC95473521	6
ZINC24828881	8
ZINC90969263	7
ZINC12324663	8
ZINC14531291	7
ZINC22016990	6
ZINC33608658	8
ZINC70973740	6
ZINC09285062	6
ZINC33330643	6
ZINC45970153	6
ZINC91082106	6
ZINC72895749	8
ZINC46629651	6
ZINC40199979	6
ZINC09830377	6
ZINC45540998	6
ZINC02860687	6
ZINC49027630	6
ZINC02564986	6
ZINC51993002	7
ZINC13644728	6
ZINC13892968	6
ZINC09116579	6
ZINC73692025	6
ZINC35292433	8
ZINC71032738	6
ZINC40209975	6
ZINC89531358	6
ZINC45922665	6
ZINC91105077	6
ZINC40005975	6
ZINC71327435	6
ZINC80967705	6
ZINC40561775	8
ZINC06820857	6
ZINC40300655	6
ZINC09253502	6
ZINC39992577	6
ZINC40477041	7
ZINC88802194	6
ZINC74607167	6
ZINC20357153	8
ZINC15842388	6
ZINC80951466	6
ZINC09855974	6
ZINC59502557	6
ZINC08786446	6
ZINC12726620	7
ZINC92739316	7
ZINC73690340	6
ZINC19947584	7
ZINC48333726	6
ZINC09789269	6
ZINC33068847	6
ZINC25168018	6
ZINC69591520	6
ZINC40284835	8
ZINC74019952	6
ZINC14733847	7
ZINC13690159	6
ZINC40133294	6
ZINC01282771	6
ZINC40297684	6
ZINC40223699	6
ZINC09571842	6
ZINC90421926	6
ZINC21726870	6
ZINC11665764	6
ZINC22905274	6
ZINC13494492	6
ZINC08594537	6
ZINC41547528	6
ZINC24567703	6
ZINC44837027	6
ZINC08862477	6
ZINC08884375	6
ZINC13962895	6
ZINC10642404	6
ZINC02690146	6
ZINC05150080	6
ZINC49670844	6
ZINC02956214	6
ZINC14249554	6
ZINC69474578	6
ZINC12488412	6
ZINC09611009	6
ZINC37988401	7
ZINC12795184	6
ZINC67217808	6
ZINC21318503	6
ZINC40208319	6
ZINC04087742	6
ZINC69563412	7
ZINC07926707	6
ZINC08273202	6
ZINC15025718	6
ZINC79992017	6
ZINC40252707	6
ZINC38669094	6
ZINC12524377	8
ZINC10273890	6
ZINC33522931	6
ZINC12665852	6
ZINC35535048	6
ZINC10131898	6
ZINC03672718	6
ZINC07148641	6
ZINC08720912	6
ZINC93756082	8
ZINC32978792	6
ZINC91781326	7
ZINC07509295	6
ZINC20181375	8
ZINC73391139	6
ZINC64604584	6
ZINC09156248	6
ZINC27756700	6
ZINC14984210	8
ZINC58161385	6
ZINC09202859	6
ZINC78966476	6
ZINC03220060	6
ZINC90168737	6
ZINC06823583	6
ZINC57522776	6
ZINC78447779	6
ZINC57493056	6
ZINC91997462	7
ZINC40384606	6
ZINC14257895	7
ZINC14533518	6
ZINC14656667	6
ZINC40185889	6
ZINC46005669	6
ZINC06417896	6
ZINC45899636	6
ZINC03390867	6
ZINC16383921	6
ZINC40152649	6
ZINC91385213	7
ZINC05262973	6
ZINC38664470	6
ZINC41506663	6
ZINC32530722	6
ZINC12878087	6
ZINC07363866	6
ZINC40212950	6
ZINC32944877	6
ZINC02544817	6
ZINC19761671	6
ZINC84617653	7
ZINC68728977	6
ZINC40790709	6
ZINC22689340	6
ZINC04906985	6
ZINC40196689	6
ZINC26557255	6
ZINC12389875	6
ZINC45921849	6
ZINC40169163	6
ZINC46141402	6
ZINC18394929	6
ZINC09607286	6
ZINC09673892	6
ZINC12905925	6
ZINC09707848	6
ZINC08991447	7
ZINC09327529	6
ZINC00880989	6
ZINC54643962	6
ZINC16844653	6
ZINC10720383	6
ZINC59335211	6
ZINC01407227	6
ZINC09284691	6
ZINC54846117	6
ZINC37400504	6
ZINC39490518	6
ZINC76962240	6
ZINC14806207	6
ZINC69230606	6
ZINC72251379	6
ZINC46047478	6
ZINC02961937	6
ZINC02414683	6
ZINC09009908	8
ZINC35448095	6
ZINC40200293	6
ZINC46528820	6
ZINC91172169	6
ZINC26900059	6
ZINC39839251	6
ZINC89355933	6
ZINC20425110	6
ZINC02318334	6
ZINC70767017	6
ZINC39792134	6
ZINC91055820	6
ZINC45995325	6
ZINC11958284	6
ZINC88241512	6
ZINC27593118	6
ZINC32597591	6
ZINC12757929	6
ZINC07985930	6
ZINC40395971	6
ZINC64581086	6
ZINC72067483	6
ZINC08801943	6
ZINC09431166	6
ZINC35924613	6
ZINC00931615	6
ZINC92571898	6
ZINC36613434	6
ZINC15220546	6
ZINC23139621	6
ZINC95449217	8
ZINC90071171	7
ZINC02428274	6
ZINC40253620	6
ZINC02715907	6
ZINC24103550	6
ZINC40271367	6
ZINC07418962	6
ZINC33296956	6
ZINC39839169	6
ZINC19528011	8
ZINC79327207	7
ZINC95366749	6
ZINC27503042	6
ZINC05433251	6
ZINC58893768	6
ZINC00669805	6
ZINC05462551	6
ZINC05034198	6
ZINC08127088	6
ZINC57486266	6
ZINC40185851	6
ZINC33320782	6
ZINC40212881	6
ZINC03114116	6
ZINC39840250	6
ZINC13962681	6
ZINC39889675	6
ZINC33532721	6
ZINC89997072	8
ZINC14532421	6
ZINC33262411	6
ZINC24773955	6
ZINC09469119	6
ZINC40236174	6
ZINC37547344	6
ZINC32777999	6
ZINC45283084	6
ZINC22706302	6
ZINC09670627	6
ZINC09475362	6
ZINC67673772	6
ZINC48989885	6
ZINC12952566	6
ZINC40221503	6
ZINC12070728	6
ZINC02789286	6
ZINC09490051	6
ZINC09281246	6
ZINC38168509	8
ZINC65024994	6
ZINC09265103	6
ZINC11738494	6
ZINC12911623	6
ZINC12549979	6
ZINC64511535	6
ZINC31732596	6
ZINC09245126	6
ZINC90649188	6
ZINC79718245	6
ZINC48351497	6
ZINC07674349	6
ZINC38898515	6
ZINC03370609	6
ZINC67120949	7
ZINC07267189	6
ZINC16841193	6
ZINC00628225	6
ZINC65232997	6
ZINC69085008	7
ZINC11758300	6
ZINC16903456	6
ZINC02107723	6
ZINC23385114	6
ZINC33528444	6
ZINC20284122	6
ZINC39825308	6
ZINC68677302	6
ZINC02641157	6
ZINC10526817	6
ZINC20323511	6
ZINC41089620	6
ZINC11693929	6
ZINC71260068	6
ZINC41436117	6
ZINC30035452	6
ZINC74454494	6
ZINC02214890	6
ZINC14783127	6
ZINC36832374	6
ZINC15250718	6
ZINC24732336	6
ZINC32643076	6
ZINC36213290	6
ZINC40978125	6
ZINC72244679	6
ZINC02107850	6
ZINC80766210	6
ZINC40194993	6
ZINC40199612	6
ZINC10271833	6
ZINC32771889	6
ZINC09492726	6
ZINC16707608	6
ZINC72115087	6
ZINC08786895	6
ZINC11838630	6
ZINC95478207	6
ZINC15658948	6
ZINC03229001	6
ZINC92734644	7
ZINC40294929	6
ZINC74562034	6
ZINC06869435	6
ZINC05405454	6
ZINC40196622	6
ZINC12866792	6
ZINC21487078	6
ZINC91065070	6
ZINC67218771	6
ZINC09113123	6
ZINC58808007	6
ZINC09158394	6
ZINC32998695	6
ZINC91382566	7
ZINC90069359	6
ZINC01895983	6
ZINC08782321	6
ZINC02634880	6
ZINC03280388	6
ZINC69005184	6
ZINC73135713	6
ZINC14171194	6
ZINC39885422	6
ZINC73021905	6
ZINC71949337	6
ZINC10214435	6
ZINC01212164	6
ZINC72096729	6
ZINC09179423	6
ZINC40351937	8
ZINC32091419	6
ZINC35885023	6
ZINC09190690	6
ZINC08880068	6
ZINC13134304	6
ZINC32519874	6
ZINC36049397	6
ZINC02094084	6
ZINC06126778	6
ZINC58960297	6
ZINC08873222	6
ZINC92738855	7
ZINC39883184	6
ZINC01785303	6
ZINC21354205	6
ZINC20878957	6
ZINC33380702	6
ZINC36105279	6
ZINC09672491	6
ZINC32752773	6
ZINC12594424	6
ZINC00865803	6
ZINC35597344	6
ZINC05244355	6
ZINC08606588	6
ZINC08399527	6
ZINC35371959	6
ZINC71787140	6
ZINC12816357	6
ZINC09674312	6
ZINC54219888	6
ZINC02148035	6
ZINC08725832	6
ZINC67833571	6
ZINC68301422	6
ZINC08314241	6
ZINC04556264	6
ZINC14530456	6
ZINC92596003	6
ZINC40155986	6
ZINC72289474	6
ZINC33048861	6
ZINC09845349	6
ZINC13495814	6
ZINC35809035	6
ZINC20236077	6
ZINC58413434	6
ZINC35549597	6
ZINC09094889	6
ZINC40851797	6
ZINC09622744	6
ZINC38685997	6
ZINC18180281	6
ZINC10074806	6
ZINC52726095	6
ZINC22612031	6
ZINC08948930	6
ZINC14060098	6
ZINC38500254	6
ZINC22740674	6
ZINC92781476	8
ZINC09144262	6
ZINC20348227	6
ZINC13149550	6
ZINC16805968	6
ZINC19717291	6
ZINC01771078	6
ZINC32106579	6
ZINC12195774	6
ZINC73135229	6
ZINC94968705	7
ZINC13500397	6
ZINC00957178	6
ZINC12774221	6
ZINC64579775	6
ZINC67318709	6
ZINC09348571	6
ZINC12345427	6
ZINC02608710	6
ZINC28812721	7
ZINC04583391	6
ZINC09328119	6
ZINC05093151	7
ZINC90531254	7
ZINC09565577	6
ZINC11702138	6
ZINC02181076	6
ZINC91414143	6
ZINC36390486	6
ZINC09240818	6
ZINC49448577	6
ZINC22064265	6
ZINC08802599	6
ZINC21525769	6
ZINC35488307	6
ZINC75106768	6
ZINC12000520	6
ZINC28225352	6
ZINC12625169	6
ZINC02704269	6
ZINC12526925	6
ZINC69219499	6
ZINC78962914	6
ZINC40151419	6
ZINC83314703	6
ZINC09955748	6
ZINC40251505	6
ZINC41584039	7
ZINC69936599	6
ZINC02620523	6
ZINC20863245	6
ZINC09243729	6
ZINC12566590	6
ZINC72528013	6
ZINC44917317	6
ZINC32899342	6
ZINC12578608	6
ZINC83292237	6
ZINC03335892	6
ZINC09492894	6
ZINC06985807	6
ZINC72379239	6
ZINC09575983	6
ZINC21028721	6
ZINC35486378	8
ZINC04279064	6
ZINC12986764	6
ZINC13690422	6
ZINC02203146	6
ZINC33413190	6
ZINC03006504	6
ZINC39824562	6
ZINC08454905	6
ZINC39840231	6
ZINC40297745	6
ZINC02105892	6
ZINC14038399	6
ZINC09072388	6
ZINC08599164	6
ZINC71857943	6
ZINC14014486	6
ZINC72014728	6
ZINC00648734	6
ZINC40237801	6
ZINC59238589	6
ZINC88219210	6
ZINC88350371	6
ZINC09466626	6
ZINC08828529	6
ZINC67217447	6
ZINC48354690	6
ZINC32804002	6
ZINC08900202	6
ZINC01439527	6
ZINC40396026	6
ZINC27160652	6
ZINC70706053	6
ZINC02399742	6
ZINC02795101	6
ZINC11758107	6
ZINC21277238	6
ZINC08608801	6
ZINC05295225	6
ZINC43420635	6
ZINC12786415	6
ZINC08426216	6
ZINC05240099	6
ZINC18941813	7
ZINC13125037	6
ZINC20576200	6
ZINC87481697	6
ZINC34738304	6
ZINC01956535	6
ZINC09640418	6
ZINC58162845	6
ZINC09607538	6
ZINC00886063	6
ZINC09005051	6
ZINC12317119	8
ZINC41434857	6
ZINC46005483	6
ZINC02821691	6
ZINC06239379	6
ZINC02666089	6
ZINC62630706	6
ZINC01074167	6
ZINC35816792	6
ZINC40780548	6
ZINC20979888	6
ZINC51407139	6
ZINC03411438	6
ZINC08742343	6
ZINC21168132	6
ZINC00848056	6
ZINC12750799	6
ZINC32904848	6
ZINC20905289	6
ZINC15523013	6
ZINC59332136	6
ZINC72065714	6
ZINC10104739	6
ZINC41434589	6
ZINC92710725	6
ZINC10252706	6
ZINC73351093	6
ZINC16789386	6
ZINC34798918	6
ZINC63511589	6
ZINC21314686	6
ZINC21465449	6
ZINC12062559	6
ZINC92420732	6
ZINC33530995	6
ZINC40279113	6
ZINC84083902	6
ZINC09856939	6
ZINC13683072	6
ZINC92501533	6
ZINC92015632	6
ZINC02633929	6
ZINC41433385	6
ZINC89677796	7
ZINC89862520	6
ZINC20906637	6
ZINC40323008	6
ZINC33325056	6
ZINC69378679	6
ZINC06817363	6
ZINC20205843	6
ZINC38873919	6
ZINC33284237	6
ZINC35079242	6
ZINC11915077	6
ZINC93369272	6
ZINC12823703	6
ZINC59449674	6
ZINC33277578	6
ZINC91382638	7
ZINC10273069	6
ZINC81540452	6
ZINC25131854	6
ZINC67258877	6
ZINC69515443	6
ZINC08400017	6
ZINC71931533	6
ZINC78741797	6
ZINC67260988	6
ZINC33086319	6
ZINC12025056	6
ZINC33341827	6
ZINC76663002	6
ZINC13839310	6
ZINC19560479	6
ZINC40581314	6
ZINC35834683	6
ZINC58305177	6
ZINC32527802	6
ZINC33671378	6
ZINC08303213	6
ZINC02789126	6
ZINC59225002	6
ZINC06287606	6
ZINC16667077	6
ZINC77198215	6
ZINC41105099	6
ZINC38585052	6
ZINC36105498	6
ZINC51319416	6
ZINC54680926	6
ZINC20528202	6
ZINC13017724	6
ZINC05748709	6
ZINC71758787	6
ZINC33372887	6
ZINC41509585	6
ZINC80757703	6
ZINC19749849	6
ZINC86285107	6
ZINC09403024	6
ZINC02108304	6
ZINC21655298	6
ZINC59044273	6
ZINC74072076	6
ZINC08851534	6
ZINC20720457	6
ZINC46153801	6
ZINC49059775	6
ZINC08495578	6
ZINC16712142	6
ZINC10062684	6
ZINC16381553	6
ZINC78733169	6
ZINC09934149	6
ZINC32098005	6
ZINC06079670	6
ZINC83292901	6
ZINC73689650	6
ZINC19568355	6
ZINC38865208	6
ZINC67260521	6
ZINC39913640	6
ZINC13102810	7
ZINC09045069	6
ZINC93311367	6
ZINC13655907	6
ZINC00756746	6
ZINC01353953	6
ZINC13806011	6
ZINC28235666	6
ZINC00848662	6
ZINC28007528	6
ZINC21578509	6
ZINC95116796	6
ZINC01149674	6
ZINC15642210	6
ZINC12949902	6
ZINC13065563	6
ZINC32109575	6
ZINC35560870	6
ZINC91703956	6
ZINC48450505	6
ZINC09565956	6
ZINC09789705	6
ZINC54678696	8
ZINC10056885	6
ZINC12593484	6
ZINC01956569	6
ZINC06029689	6
ZINC06947999	6
ZINC69219787	6
ZINC16474792	6
ZINC02530324	6
ZINC37143511	6
ZINC67259586	6
ZINC76717372	6
ZINC02868580	6
ZINC48362879	6
ZINC72274958	6
ZINC01951568	6
ZINC64775656	6
ZINC17317810	8
ZINC12565352	6
ZINC07447603	6
ZINC72452669	6
ZINC10402776	6
ZINC01053134	6
ZINC12340400	6
ZINC64950194	6
ZINC10853994	6
ZINC35397027	6
ZINC06170650	6
ZINC13496485	6
ZINC03373539	6
ZINC37399726	6
ZINC00441801	6
ZINC01374780	6
ZINC04669069	6
ZINC11790889	6
ZINC72000715	6
ZINC78708763	6
ZINC13064292	6
ZINC09958679	6
ZINC02909007	6
ZINC11758675	6
ZINC08694398	6
ZINC64439148	6
ZINC89587694	6
ZINC02604202	6
ZINC20830003	6
ZINC07843618	6
ZINC92814599	6
ZINC03295035	6
ZINC09558607	6
ZINC41501361	6
ZINC74632064	6
ZINC66133859	6
ZINC91038298	6
ZINC75125303	6
ZINC80138276	6
ZINC91459387	6
ZINC70641026	6
ZINC40978348	6
ZINC03033870	6
ZINC15139087	6
ZINC40530007	6
ZINC32089078	6
ZINC33354003	6
ZINC49546548	6
ZINC05051138	7
ZINC08860279	6
ZINC11720084	6
ZINC11785084	6
ZINC12625208	6
ZINC20766133	6
ZINC23030308	6
ZINC33241472	6
ZINC49001750	6
ZINC41433427	6
ZINC15785040	6
ZINC21902296	6
ZINC77911635	6
ZINC08917166	6
ZINC79116850	6
ZINC01366466	6
ZINC38591672	6
ZINC89642060	6
ZINC12206601	6
ZINC51012309	6
ZINC65134577	6
ZINC03348625	6
ZINC19924098	6
ZINC38500288	6
ZINC89850859	6
ZINC38759736	6
ZINC46638058	6
ZINC81992856	6
ZINC64873143	6
ZINC02808412	6
ZINC12085191	6
ZINC09229053	6
ZINC38700565	6
ZINC32118902	6
ZINC25148900	6
ZINC01057900	6
ZINC71978467	6
ZINC36114658	6
ZINC20342583	6
ZINC72427649	6
ZINC03545448	6
ZINC09830511	6
ZINC12300462	6
ZINC27663760	6
ZINC40299745	6
ZINC12455501	6
ZINC16426183	6
ZINC64972283	6
ZINC14015500	6
ZINC75711915	6
ZINC08600429	6
ZINC90125636	6
ZINC00867535	6
ZINC02328525	7
ZINC45899916	6
ZINC90504320	6
ZINC35808094	6
ZINC66133486	6
ZINC65408020	6
ZINC20109337	6
ZINC12712422	6
ZINC81628730	6
ZINC13239502	6
ZINC54426375	6
ZINC77482883	6
ZINC08444273	6
ZINC02962196	6
ZINC09867033	6
ZINC21527709	6
ZINC23126309	6
ZINC35689890	6
ZINC58997583	6
ZINC74311577	6
ZINC40281593	6
ZINC01353095	6
ZINC02368493	7
ZINC08447717	6
ZINC79380010	6
ZINC40133749	6
ZINC39907640	6
ZINC08435569	6
ZINC09857049	6
ZINC92332917	6
ZINC21655240	6
ZINC35446094	6
ZINC00914432	6
ZINC04260269	6
ZINC13991637	6
ZINC78384136	6
ZINC55275790	6
ZINC38706286	6
ZINC48073068	6
ZINC85644725	6
ZINC07855474	6
ZINC41646728	6
ZINC15064694	6
ZINC03427283	6
ZINC41505506	6
ZINC73370762	6
ZINC89778650	6
ZINC92007682	6
ZINC33009301	6
ZINC00659475	6
ZINC24894998	6
ZINC41351387	6
ZINC12296768	6
ZINC12859655	6
ZINC09557277	6
ZINC35535147	6
ZINC38684346	6
ZINC12583222	6
ZINC05038380	6
ZINC32505639	6
ZINC65154360	6
ZINC02438195	6
ZINC09309330	6
ZINC13701718	6
ZINC01049548	6
ZINC16492649	6
ZINC38776444	6
ZINC02364199	6
ZINC01122047	6
ZINC12548631	6
ZINC15822951	6
ZINC04869217	6
ZINC49481526	6
ZINC13637855	6
ZINC08605878	6
ZINC03221994	6
ZINC49484381	6
ZINC33445074	6
ZINC78145875	6
ZINC12725529	6
ZINC20154797	6
ZINC07088893	6
ZINC08360387	6
ZINC01367547	6
ZINC06665561	6
ZINC90129285	6
ZINC41656220	6
ZINC72247835	6
ZINC03087098	6
ZINC38829821	6
ZINC59812751	6
ZINC38652189	6
ZINC14189102	6
ZINC45995065	6
ZINC66813971	6
ZINC03301463	6
ZINC81390080	6
ZINC72064811	6
ZINC78481000	6
ZINC20283821	6
ZINC07845462	6
ZINC14030907	6
ZINC33281277	6
ZINC72307848	6
ZINC36690483	6
ZINC04503884	6
ZINC59461830	6
ZINC09536183	7
ZINC09586630	6
ZINC72772766	6
ZINC09228192	6
ZINC15623180	6
ZINC09226498	6
ZINC15610304	6
ZINC75424744	6
ZINC32999799	6
ZINC63654925	6
ZINC89284780	6
ZINC15733461	6
ZINC09818889	6
ZINC67209103	6
ZINC11843704	6
ZINC00364501	6
ZINC12462628	6
ZINC02204163	6
ZINC12524971	6
ZINC09415830	6
ZINC17211321	6
ZINC09498399	6
ZINC13029088	6
ZINC59946925	6
ZINC21578843	6
ZINC41664090	6
ZINC43273082	6
ZINC21004529	6
ZINC08425446	6
ZINC33272125	6
ZINC71681570	6
ZINC02879792	6
ZINC01228241	6
ZINC09245041	6
ZINC50838781	6
ZINC16779094	6
ZINC91734822	7
ZINC15015563	6
ZINC35322779	6
ZINC38700612	6
ZINC48366230	6
ZINC66793921	6
ZINC03426008	6
[truncated: 2,188 more rows]

[truncated: 5 more sheets: SupFig4B, SupFig4C, SupFig4D, SuppFig7, SuppFig8]
